# Supplementary material for: Distribution of household disinfection kits during the 2014-2015 Ebola virus outbreak in Monrovia, Liberia: The MSF experience
Source: PLoS Negl Trop Dis. 2020 Sep 21;14(9):e0008539. doi: 10.1371/journal.pntd.0008539 (PMC7529189; doi:10.1371/journal.pntd.0008539)
Supplement: S1 Spreadsheet — (XLSX) [file pntd.0008539.s003.xlsx]

## Sheet: 1st call
ID	DateKitCl	Date call	Time betweek kit and call	Contact list	GroupCont	No. of Persons in House normally	No. of Persons Now	No. of families in household	Sick Person After receiving the kit	How Many sick	Job if sick	Hospitalizaton	Death in HH after receiving the Kit	Job if death since kit	Death since outbreak	Job if death since OB	Using the Kit	Purpose of use	Why not used	Kit Complete	Training for the kit	Instruction understandable	Leaflet understandable	Use Chlorine to wash hands	No. of Spoon in 20 liters to handwash	Use Chlorine to clean	No. of Spoons in bucket to clean	Use Chlorine to wash Dead body	No. of Spoons Per Bucket dead body	Spray Materials of Sick Person	Dispose Materials of Dead	Using the Gloves	Wash Gloves with Chlorine after each contact	Use Thick Gloves when touching materials Contaminated by body fluids	Using the hand Spray when Disinfecting	Disinfect the outside of bag before disposal	place bag in another	Management of Waste	Run out of any Kit Material	Specify what ran out	Using Surgical gown when manipulating sick	Use surgical gown when manipulating dead	Using mask when manipulating sick	Use mask when manipulating dead	Dispose of gloves	Have any Problem with Kit	Specify problem with kit	Kit is useful
217	2014-09-05	2014-09-20	15	Gate	Targeted	10	9		Yes	1	student	No	Yes	student	Yes		Yes			Yes	Yes			Yes	Correct	Yes	Correct	Done By Burial Team		Yes		Yes	Yes	Yes	Yes	Yes	Yes	Burn	No		Yes		Yes		Yes	No
228	2014-09-07	2014-09-20	13	Gate	Targeted	3	1		Yes	1	student	Yes	Yes	student	Yes	Driver, housewife	Yes			Yes	Yes			Yes	Correct	Yes	Correct	Done By Burial Team		Yes		Yes	Yes	Yes	Yes	Yes	No	Burn	No		Yes		Yes		Yes	No
253	2014-09-13	2014-09-22	9	case investigation	Targeted	4	8		Yes	1	No job	No	Yes		Yes		Yes			Yes	Yes			Yes	Correct	Yes	Correct			No		Yes	Yes	Yes	Yes	Yes	Yes	Burn	No		Yes		Yes		Yes	No
266	2014-09-09	2014-09-22	13	case investigation	Targeted	6	7		Yes	2		No	Yes		Yes
267	2014-09-09	2014-09-22	13	case investigation	Targeted	3	4		Yes	1		No	Yes		Yes		Yes			Yes	Yes			Yes		Yes		Done By Burial Team		Yes		Yes	Yes	Yes	Yes	Yes	Yes	other	No		Yes		Yes		Yes	No
519	2014-09-19	2014-09-25	6	Gate	Targeted	4	5	2	Yes	1	Health Worker	No	Yes		Yes		Yes	Care for the sick		Yes	Yes	Yes	Yes	Yes	Correct	Yes	Correct	Done By Burial Team		Yes		Yes	Yes	Yes	Yes	Yes	Yes	Burn	No		Yes		Yes		Yes	No		Yes
1380	2014-10-18	2014-10-27	9	Mass Distribution	Mass Distribution	5	5	6	Yes	1	House wife	Yes	Yes	House wife	Yes	House wife	Yes	Care for the sick		Yes	Yes	Yes	Yes	Yes	No correct	Yes	No correct			Yes	Yes	Yes	Yes	Yes	Yes	Yes	Yes	Burn	No		Yes		Yes		Yes	No		Yes
61	2014-09-11	2014-09-16	5	Health Workers	Health Workers	15	15		Yes	1	Infant	No	No		No		Yes			Yes	Yes			Yes	Correct	Yes	No correct			No		Yes	Yes	No	Yes	No	No	Other, Dump Site	No		No		No		Yes	No
199	2014-09-12	2014-09-18	6	Gate	Targeted	8	8		Yes	1	housewife	No	No		No		Yes			Yes	Yes			Yes	Correct	Yes	Correct			No		Yes	Yes	Yes	Yes	Yes	Yes	Burn	No		Yes		Yes		Yes	No
205	2014-09-14	2014-09-18	4	Gate	Targeted	4	3		Yes	1	Student	Yes	No		No		Yes			Yes	Yes			Yes	Correct	Yes	Correct			No		Yes	Yes	No	Yes	Yes	Yes	Burn	No		No		No		No	No
208	2014-09-12	2014-09-18	6	Gate	Targeted	22	22		Yes	2	Student	No	No		Yes		Yes			Yes	Yes			Yes	No correct	Yes	No correct			Yes		Yes	Yes	Yes	Yes	Yes	Yes	Burn	No		Yes		Yes		Yes	No
218	2014-09-05	2014-09-20	15	Gate	Targeted	11	8		Yes	3	student	Yes	No		Yes	student	Yes			Yes	Yes			Yes	Correct	Yes	Correct	Done By Burial Team		Yes		Yes	Yes	Yes	Yes	Yes	Yes	Burn	No		No		Yes		Yes	No
235	2014-09-07	2014-09-20	13	Gate	Targeted	22	20		Yes	2	housewife	Yes	No		Yes	Business	Yes			Yes	Yes			Yes	Correct	Yes	Correct			No		Yes	Yes	Yes	Yes	Yes	Yes	Burn	No		Yes		Yes		Yes	No
243	2014-09-07	2014-09-20	13	Gate	Targeted	5	5		Yes	1	Labourer	Yes	No		Yes		Yes			Yes	Yes			Yes	Correct	Yes	Correct	Done By Burial Team		No		No	No	No	No	No	No		No		No		No		No	No
304	2014-09-15	2014-09-23	8	case investigation	Targeted	6	6		Yes	1	student	No	No		No		Yes			Yes	Yes			Yes	Correct	Yes	No correct			Yes		Yes	Yes	Yes	Yes	Yes	No	Burn	Yes		Yes		Yes		Yes	No
328	2014-09-11	2014-09-23	12	case investigation	Targeted	16	25		Yes	1	housewife	No	No		Yes	8 persons	Yes			Yes	Yes			Yes	Correct	Yes	Correct		Correct	Yes		Yes	Yes	Yes	Yes	Yes	Yes	Burn	Yes		Yes	Yes	Yes		Yes	No
333	2014-09-18	2014-09-23	5	case investigation	Targeted	4	5		Yes	1	bussines	Yes	No		No		Yes			Yes	Yes			Yes	Correct	Yes	No correct		No correct	Yes		Yes	Yes	Yes	Yes	Yes	Yes	Burn	No		Yes			Yes	Yes	No
445	2014-09-26	2014-09-30	4	Mass Distribution	Mass Distribution	4	4	17	Yes	1	Housewife	No	No		No		Yes			Yes	Yes	Yes	Yes	Yes	Correct	Yes	No correct			Yes		Yes	No	Yes	Yes	Yes	Yes	Burn	No		Yes		Yes		Yes	No		Yes
481	2014-09-25	2014-09-29	4	Psycho-social	Targeted	2	5	1	Yes	1	Student	Yes	No		Yes		Yes			Yes	Yes	Yes	Yes	Yes	Correct	Yes	Correct			Yes		Yes	Yes	Yes	Yes	Yes	Yes	Burn	Yes		Yes		Yes					Yes
486	2014-09-23	2014-09-29	6	Psycho-social	Targeted	17	17		Yes	1	Student	Yes	No		Yes		Yes	prevention		Yes	Yes	Yes	Yes	Yes	No correct	Yes	No correct					Yes	No	No	No	No	No				No					Yes		Yes
497	2014-09-21	2014-09-27	6	Gate	Targeted	6	7	1	Yes	2	Student	Yes	No		Yes		Yes	prevention		Yes	Yes	Yes	Yes	Yes	Correct	Yes	Correct			Yes		Yes	Yes	No	Yes	Yes	No	other	No		No		No		Yes
501	2014-09-22	2014-09-27	5	Gate	Targeted	4	4	2	Yes	1	Child	No	No		No		Yes			Yes	Yes	Yes	Yes	Yes	Correct	Yes	Correct			Yes		Yes	Yes		Yes	Yes	No	Burn	No		Yes		Yes		Yes	No		Yes
529	2014-09-18	2014-09-25	7	Health Workers	Health Workers	8	8	1	Yes				No		No		Yes			Yes	Yes	Yes	Yes	Yes	Correct	Yes	Correct			Yes		Yes	Yes	No	Yes	No	No		No		No		No		Yes	No		Yes
530	2014-09-22	2014-09-25	3	Gate	Targeted	9	11	1	Yes	1	Father	No	No		No		No			Yes	Yes	Yes	Yes
535	2014-09-15	2014-09-25	10	Health Workers	Health Workers	5	5	5	Yes	1	Housewife	Yes	No		No		Yes	Care for the sick		Yes	Yes	Yes	Yes	Yes	No correct	Yes	No correct					Yes	Yes	No	Yes	Yes	Yes	Burn	No		Yes		Yes		Yes	No		Yes
568	2014-09-25	2014-10-02	7	case investigation	Targeted	6	6	1	Yes	1	Child	No	No		No		Yes			Yes	Yes	Yes	Yes	Yes	Correct	Yes	Correct			Yes		Yes	Yes	Yes	Yes	Yes	Yes	Burn	No		Yes		Yes		Yes	No		Yes
574	2014-09-28	2014-10-02	4	case investigation	Targeted	6	6	1	Yes	1		No	No		No		Yes	Care for the sick		Yes	Yes	Yes	Yes	Yes	Correct	Yes	Correct			No		No	No	No	No	No	No		No		No		No		Yes	No		Yes
577	2014-09-21	2014-10-02	11	case investigation	Targeted	4	4	8	Yes	1	No job	Yes	No		No		Yes	Care for the sick		Yes	Yes	Yes	Yes	Yes	Correct	Yes	Correct			Yes		Yes	No	Yes	Yes	No	Yes	Burn	No		Yes		Yes		Yes	No		Yes
579	2014-09-01	2014-10-02	31	case investigation	Targeted	3	3	3	Yes	1	Student		No		No		Yes	prevention		Yes	Yes	Yes	Yes	Yes		Yes				Yes		Yes	No	Yes	Yes	No	No	Burn	Yes	Chlorine	Yes		Yes		Yes	No		Yes
581	2014-09-23	2014-10-02	9	case investigation	Targeted	6	6	1	Yes	1	Student		No		No		Yes			Yes	Yes	Yes	Yes	Yes	Correct	Yes	No correct					Yes													Yes	Yes		Yes
583	2014-09-20	2014-10-02	12	case investigation	Targeted	4	4	10	Yes	1	Student		No		No		Yes	Care for the sick		Yes	Yes	Yes	Yes	Yes	Correct	Yes	Correct			Yes		Yes	No	Yes	Yes	No	Yes	Burn	Yes		Yes		Yes		Yes	No		Yes
594	2014-09-23	2014-10-02	9	case investigation	Targeted	5	5	1	Yes	1	Student		No		No		Yes	Care for the sick		Yes	Yes	Yes	Yes	Yes	Correct					Yes		Yes	No	Yes	Yes	Yes	No	Burn	No		Yes		Yes		Yes	No		Yes
604	2014-09-20	2014-10-03	13	case investigation	Targeted	3	2	1	Yes	1	Housewife	Yes	No		Yes		Yes	cleaning		Yes	Yes	Yes	Yes	Yes	Correct	Yes	Correct	Yes	Correct	Yes	Yes	Yes	Yes	Yes	Yes	Yes	Yes	Burn	No			Yes	Yes	Yes	Yes	No		Yes
617	2014-09-19	2014-10-03	14	Health Workers	Health Workers	3	3	5	Yes	1	Student	No	No		No		Yes	Care for the sick		Yes	Yes	Yes	Yes	Yes	Correct	Yes	Correct			Yes		Yes	No	Yes	Yes	No	No	Burn	No		Yes		Yes		Yes	No		Yes
700	2014-09-22	2014-10-06	14	Health Workers	Mass Distribution	6	6	1	Yes	1	Pharmacist		No		No		Yes	Care for the sick		Yes	Yes	Yes	Yes	Yes	Correct	Yes	Correct					Yes	No	Yes	Yes	Yes	Yes	Burn	No		Yes		Yes		Yes	No		Yes
794	2014-09-29	2014-10-09	10	Mass Distribution	Mass Distribution	6	6	1	Yes	1	Student	No	No		No		Yes	Care for the sick		Yes	Yes	Yes	Yes	Yes	Correct	Yes	Correct			Yes		Yes	Yes	Yes	Yes	Yes	Yes	Burn	Yes		Yes		Yes		Yes	No		Yes
876	2014-10-06	2014-10-14	8	case investigation	Targeted	6	4	1	Yes	1	Student	No	No		No		Yes	Hand washing		Yes	Yes	Yes	Yes	Yes	Correct																					No		Yes
899	2014-10-02	2014-10-14	12	case investigation	Targeted	4	4	1	Yes	1	Student		No		No		Yes	Care for the sick		Yes	Yes	Yes	Yes	Yes	Correct	Yes	No correct																			No		Yes
958	2014-10-11	2014-10-17	6	Psycho-social	Targeted	7	7	3	Yes	3	Business woman, Mensoner and Student (8 grd)		No		Yes	Farmer and 3 Student	Yes	Care for the sick		Yes	Yes	Yes	Yes	Yes	Correct	Yes	Correct			Yes	Yes	Yes	Yes	Yes	Yes	Yes	Yes	Burn	Yes	Gloves, Gowns and Chlorine	Yes		Yes		Yes	No		Yes
959	2014-10-10	2014-10-17	7	Psycho-social	Targeted	9	8	1	Yes	1	Mensoner	No	No		Yes	Student (8grd)	Yes	Care for the sick		Yes	Yes	Yes	Yes	Yes	Correct	Yes	Correct			Yes	Yes	Yes	Yes	Yes	Yes	Yes	Yes	Burn	Yes	All	Yes		Yes		Yes	No		Yes
961	2014-10-10	2014-10-17	7	Psycho-social	Targeted	7	7	1	Yes	1	Worker	No	No		No		Yes	Care for the sick		Yes	Yes	Yes	Yes	Yes	Correct	Yes	Correct			Yes	Yes	Yes	Yes	Yes	Yes	Yes	Yes	Burn	No		Yes		Yes		Yes	No		Yes
965	2014-09-10	2014-10-17	37	Psycho-social	Targeted	15	10	5	Yes	2	Nurse Aid and Constructor	Yes	No		No		Yes	For Prevention		Yes	Yes	Yes	Yes	Yes	Correct	Yes	Correct			Yes	Yes	Yes	Yes	Yes	Yes	Yes	Yes	Burn	Yes		Yes		Yes		Yes	No		Yes
968	2014-09-10	2014-10-17	37	Psycho-social	Targeted	8	7	1	Yes	4		Yes	No		Yes		Yes	Care for the sick		Yes	Yes	Yes	Yes	Yes	Correct	Yes	Correct			Yes	Yes	Yes	Yes	Yes	Yes	Yes	Yes	Burn	No		Yes		Yes		Yes	No		Yes
974	2014-09-09	2014-10-17	38	Psycho-social	Targeted	11	5	1	Yes	2	Student	Yes	No		Yes	Farmer's (2) and Student's (4)	Yes	Care for the sick		Yes	Yes	Yes	Yes	Yes	No correct	Yes	No correct			Yes	Yes	Yes	Yes	Yes	Yes	Yes	Yes	Burn	Yes	All	Yes		Yes		Yes	No		Yes
1084	2014-10-07	20/10/14	13	Gate	Targeted	7	5	1	Yes	1	House wife		No		Yes	Business man & House wife	Yes	For Prevention		Yes	Yes	Yes	Yes	Yes	Correct	Yes	Correct			Yes		Yes	Yes	Yes	Yes	Yes	Yes	Burn	Yes		Yes		Yes		Yes	No		Yes
1100	16/10/14	21/10/14	5	Gate	Targeted	10	7	1	Yes	1		Yes	No		Yes		Yes	prevention		Yes	Yes	Yes	Yes	Yes	Correct	Yes	Correct			Yes		Yes	Yes	Yes	Yes	Yes	Yes	Burn	Yes	Chlorine	Yes		Yes		Yes	No		Yes
1115	2014-10-10	21/10/14	11	Gate	Targeted	6	3	1	Yes	1	Student	Yes	No		Yes	House wife and son	Yes	Hand washing		Yes	Yes	Yes	Yes	Yes	Correct
1117	2014-10-10	21/10/14	11	Gate	Targeted	5	1	1	Yes	2	unemployed	Yes	No		Yes	Business man and woman	Yes	Hand washing		Yes	Yes	Yes	Yes	Yes	Correct	Yes	Correct
1120	2014-10-10	21/10/14	11	Gate	Targeted	10	10	5	Yes	1	Student	No	No		No		Yes	Hand washing and Cleaning		Yes	Yes	Yes	Yes	Yes	Correct	Yes	No correct
1167	2014-10-08	2014-10-22	14	Gate	Targeted	25	11	1	Yes	1	Student	Yes	No		Yes		Yes	prevention		Yes	Yes	Yes	Yes	Yes	Correct	Yes	Correct			Yes		Yes	Yes	Yes	Yes	Yes	Yes	Burn	Yes	Chlorine	Yes		Yes		Yes	No		Yes
1341	18/10/14	25/10/14	7	Mass Distribution	Mass Distribution	4	4	1	Yes		Student (8grd)		No		Yes		Yes	Care for the sick		Yes	Yes	Yes	Yes	Yes	Correct	Yes	Correct																		Yes	No		Yes
1364	18/10/14	25/10/14	7	Mass Distribution	Mass Distribution	5	5	6	Yes	1	MSF Worker	Yes	No		Yes	House wife	Yes	Hand washing and Cleaning		Yes	Yes	Yes	Yes	Yes	Correct	Yes	Correct
1365	18/10/14	25/10/14	7	Mass Distribution	Mass Distribution	3	3	6	Yes	1	House wife		No		No		Yes	Spraying and Hand washing		Yes	Yes	Yes	Yes	Yes	No correct	Yes	No correct			Yes	Yes	Yes	Yes	Yes	Yes	Yes	Yes	Burn			Yes		Yes		Yes	No		Yes
1378	2014-09-29	2014-10-27	28	Mass Distribution	Mass Distribution	5	5	5	Yes	1	Woman		No		Yes		No			Yes	Yes	Yes	Yes
1384	2014-10-18	2014-10-27	9	Mass Distribution	Mass Distribution	9	9	1	Yes	1			No		No		Yes	Care for the sick		Yes	Yes	Yes	Yes	Yes	No correct	Yes	No correct			Yes	Yes	Yes	Yes	Yes	Yes	Yes	Yes	Burn	No		Yes		Yes		Yes	No		Yes
33	2014-09-13	2014-09-15	2	Health Workers	Health Workers	3	2		No				Yes	student	Yes		Yes			Yes	Yes			Yes	Correct	Yes	Correct	Done By Burial Team		No	No	No	No	No	No	No	No		No		No		No		No	No
224	2014-09-05	2014-09-20	15	Gate	Targeted	6	6		No				Yes	Driver	Yes	Driver	Yes			Yes	Yes			Yes	Correct	Yes	No correct			Yes		Yes	Yes	Yes	Yes	Yes	Yes	Burn	No		Yes		Yes		Yes	No
230	2014-09-05	2014-09-20	15	Gate	Targeted	7	6		No				Yes	Bussinesman	Yes		Yes			Yes	Yes			Yes	Correct	Yes	Correct			Yes		Yes	Yes	Yes	Yes	Yes	Yes	Burn	No		Yes		Yes		Yes	No
298	2014-09-07	2014-09-23	16	case investigation	Targeted	3	5		No				Yes	student	Yes		Yes			Yes	Yes			Yes	Correct	Yes	Correct	Done By Burial Team		No		Yes	Yes	Yes	Yes	Yes	Yes	Burn	Yes		Yes		Yes		Yes	No
1053	2014-09-24	2014-10-18	24	Gate	Targeted	1	1	1	No				Yes		Yes		No			Yes	Yes	Yes	Yes
1	2014-09-11	2014-09-15	4	Health Workers	Health Workers	8	8		No				No		No		Yes			Yes	Yes			Yes	No correct	No						No
2	2014-09-11	2014-09-15	4	Health Workers	Health Workers	12	12		No				No		No		Yes			Yes	Yes			Yes	Correct	Yes	Correct
3	2014-09-11	2014-09-15	4	Health Workers	Health Workers	6	6		No				No		No		Yes			Yes	Yes			Yes	Correct	No
4	2014-08-19	2014-09-15	27	Health Workers	Health Workers	12	12		No				No		No		No
5	2014-09-10	2014-09-15	5	Health Workers	Health Workers	9	9		No				No		No		Yes			Yes	Yes			Yes	Correct	Yes	Correct
6	2014-08-19	2014-09-15	27	Health Workers	Health Workers	5	5		No				No		No		No			Yes	Yes
7	2014-09-11	2014-09-15	4	Health Workers	Health Workers	9	9		No				No		No		Yes			Yes	Yes			Yes	Correct	Yes	Correct			No		No	No	No	No	No	No		No		No		No		No	No
8	2014-08-11	2014-09-15	35	Health Workers	Health Workers	9	9		No				No		No		Yes			Yes	Yes			Yes	Correct	Yes	Correct			No		No	No	No	No	No	No		No		No		No		No	No
9	2014-08-19	2014-09-15	27	Health Workers	Health Workers	8	8		No				No		No		Yes			Yes	Yes			Yes	Correct	No				No		No	No	No	No	No	No		No		No		No		No	No
10	2014-08-19	2014-09-15	27	Health Workers	Health Workers	5	4		No				No		No		No			Yes	Yes
11	2014-09-11	2014-09-15	4	Health Workers	Health Workers	10	10		No				No		No		Yes			Yes	Yes			Yes	Correct	Yes	Correct			No		Yes	No	Yes	Yes	Yes	Yes	Burn	No		Yes		Yes		Yes	No
12	2014-09-12	2014-09-15	3	Health Workers	Health Workers	15	15		No				No		No		No			Yes	Yes
13	2014-09-13	2014-09-15	2	Health Workers	Health Workers	9	15		No				No		No		No			Yes	Yes
14	2014-09-11	2014-09-15	4	Health Workers	Health Workers	8	8		No				No		No		Yes			Yes	Yes			Yes	Correct	Yes	Correct			No		No	No	No	No	No	No		No		No		No		No	No
15	2014-09-11	2014-09-15	4	Health Workers	Health Workers	12	12		No				No		No		Yes			Yes	Yes			Yes	Correct	Yes	Correct			No		No	No	No	No	No	No		No		No		No		No	No
16	2014-09-11	2014-09-15	4	Health Workers	Health Workers	12	12		No				No		No		Yes			Yes	Yes			Yes	Correct	No				No		No	No	No	No	No	No		No		No		No		No	No
17	2014-09-12	2014-09-15	3	Health Workers	Health Workers	10	10		No				No		No		No			Yes	Yes
18	2014-09-09	2014-09-15	6	Health Workers	Health Workers	10	12		No				No		No		No			Yes	Yes
19	2014-09-12	2014-09-15	3	Health Workers	Health Workers	16	16		No				No		No		Yes			Yes	Yes			Yes	Correct	Yes	No correct			No		No	No	No	No	No	No		No		No		No		No	No
20	2014-09-11	2014-09-15	4	Health Workers	Health Workers	9	9		No				No		No		Yes			Yes	Yes			Yes	Correct	Yes	No correct			No		No	No	No	No	No	No		No		No		No		No	No
21	2014-09-11	2014-09-15	4	Health Workers	Health Workers	9	8		No				No		No		Yes			Yes	Yes			Yes	Correct	Yes	Correct			No		No	No	No	No	No	No		No		No		No		No	No
22	2014-09-11	2014-09-15	4	Health Workers	Health Workers	8	8		No				No		No		No			Yes	Yes
23	2014-09-11	2014-09-15	4	Health Workers	Health Workers	15	15		No				No		No		No			Yes	Yes
24	2014-09-12	2014-09-15	3	Health Workers	Health Workers	8	8		No				No		No		No			Yes	Yes
25	2014-09-11	2014-09-15	4	Health Workers	Health Workers	9	9		No				No		No		Yes			Yes	Yes			Yes	Correct	No
26	2014-09-11	2014-09-15	4	Health Workers	Health Workers	12	12		No				No		No		Yes			Yes	Yes			Yes	Correct	No				No		No	No	No	No	No	No		No		No		No		No	No
27	2014-09-12	2014-09-15	3	Health Workers	Health Workers	18	18		No				No		No		Yes			Yes	Yes			Yes	Correct	No				No		No	No	No	No	No	No		No		No		No		No	No
28	2014-09-12	2014-09-15	3	Health Workers	Health Workers	8	8		No				No		No		No			Yes	Yes
29	2014-09-11	2014-09-15	4	Health Workers	Health Workers	12	12		No				No		No		Yes			Yes	Yes			Yes	Correct	No				No		No	No	No	No	No	No		No		No		No		No	No
30	2014-09-11	2014-09-15	4	Health Workers	Health Workers	10	10		No				No		No		Yes			Yes	Yes			Yes	Correct	Yes	No correct			No		No	No	No	No	No	No		No		No		No		No	No
31	2014-09-10	2014-09-15	5	Health Workers	Health Workers	14	14		No				No		No		Yes			Yes	Yes			Yes	No correct	Yes	No correct			No		No	No	No	No	No	No		No		No		No		No	No
32	2014-09-11	2014-09-15	4	Health Workers	Health Workers	6	6		No				No		No		Yes			Yes	Yes			Yes	Correct	Yes	Correct			No		No	No	No	No	No	No		No		No		No		No	No
34	2014-09-11	2014-09-15	4	Health Workers	Health Workers	11	11		No				No		No		Yes			Yes	Yes			Yes	Correct	Yes	Correct			No		No	No	No	No	No	No		No		No		No		No	No
35	2014-09-13	2014-09-15	2	Health Workers	Health Workers	15	15		No				No		No		No			Yes	Yes
36	2014-09-11	2014-09-15	4	Health Workers	Health Workers	5	5		No				No		No		No			Yes	Yes
37	2014-09-11	2014-09-15	4	Health Workers	Health Workers	11	11		No				No		No		Yes			Yes	Yes			Yes	Correct	Yes	Correct			No		No	No	No	No	No	No		No		No		No		No	No
38	2014-09-11	2014-09-15	4	Health Workers	Health Workers	8	8		No				No		No		Yes			Yes	Yes			Yes	Correct	Yes	Correct			No		No	No	No	No	No	No		No		No		No		No	No
39	2014-09-11	2014-09-15	4	Health Workers	Health Workers	6	6		No				No		No		No			Yes	Yes
40	2014-09-10	2014-09-15	5	Health Workers	Health Workers	18	18		No				No		No		No			Yes	Yes
41	2014-09-12	2014-09-15	3	Health Workers	Health Workers	15	15		No				No		No		No			Yes	Yes
42	2014-09-11	2014-09-15	4	Health Workers	Health Workers	13	13		No				No		No		No			Yes	Yes
43	2014-09-11	2014-09-15	4	Health Workers	Health Workers	15	15		No				No		No		Yes			Yes	Yes			Yes	Correct	Yes	Correct			No		No	No	No	No	No	No		No		No		No		No	No
44	2014-09-12	2014-09-15	3	Health Workers	Health Workers	18	18		No				No		No		Yes			Yes	Yes			Yes	Correct	Yes	Correct			No		Yes	No	No	No	No	No		No		No		No		Yes	No
45	2014-09-13	2014-09-15	2	Health Workers	Health Workers	12	12		No				No		No		Yes			Yes	Yes			Yes	No correct	Yes	No correct			No		No	No	No	No	No	No		No		No		No		No	No
46	2014-09-11	2014-09-15	4	Health Workers	Health Workers	15	15		No				No		No		No			Yes	Yes
47	2014-09-11	2014-09-15	4	Health Workers	Health Workers	10	10		No				No		No		No			Yes	Yes
48	2014-09-13	2014-09-15	2	Health Workers	Health Workers	8	8		No				No		No		No			Yes	Yes
49	2014-09-11	2014-09-15	4	Health Workers	Health Workers	10	10		No				No		No		No			Yes	Yes
50	2014-09-12	2014-09-15	3	Health Workers	Health Workers	10	10		No				No		No		No			Yes	Yes
51	2014-09-11	2014-09-15	4	Health Workers	Health Workers	8	8		No				No		No		No			Yes	Yes
52	2014-09-11	2014-09-15	4	Health Workers	Health Workers	4	4		No				No		No		No			Yes	Yes
53	2014-09-11	2014-09-15	4	Health Workers	Health Workers	7	7		No				No		No		No			Yes	Yes
54	2014-09-11	2014-09-15	4	Health Workers	Health Workers	14	14		No				No		No		Yes			Yes	Yes			Yes	Correct	Yes	Correct			No		No	No	No	No	No	No		No		No		No		No	No
55	2014-09-11	2014-09-15	4	Health Workers	Health Workers	20	26		No				No		No		Yes			Yes	Yes			Yes	Correct	Yes	No correct			No		No	No	No	No	No	No		No		No		No		No	No
56	2014-08-19	2014-09-15	27	Health Workers	Health Workers	9	9		No				No		No		Yes			Yes	Yes			Yes	No correct	Yes	No correct			No		No	No	No	No	No	No		No		No		No		No	No
57	2014-09-11	2014-09-15	4	Health Workers	Health Workers	8	8		No				No		No		No			Yes	Yes
58	2014-09-13	2014-09-15	2	Health Workers	Health Workers	3	3		No				No		No		Yes			Yes	Yes			Yes	Correct	No				No		No	No	No	No	No	No		No		No		No		No	No
59	2014-09-11	2014-09-16	5	Health Workers	Health Workers	9	9		No				No		No		No			Yes	Yes
60	2014-09-11	2014-09-16	5	Health Workers	Health Workers	8	8		No				No		No		No			Yes	Yes
62	2014-09-11	2014-09-16	5	Health Workers	Health Workers	3	3		No				No		No		No			Yes	Yes
63	2014-09-11	2014-09-16	5	Health Workers	Health Workers	2	2		No				No		No		Yes			Yes	Yes			Yes	Correct	Yes	No correct			No		No	No	No	No	No	No		No		No		No		No	No
64	2014-09-11	2014-09-16	5	Health Workers	Health Workers	4	4		No				No		No		Yes			Yes	Yes			Yes	Correct	Yes	No correct			No		No	No	No	No	No	No		No		No		No		No	No
65	2014-09-11	2014-09-16	5	Health Workers	Health Workers	2	2		No				No		No		Yes			Yes	Yes			Yes	Correct	Yes	Correct			No		Yes	No	No	No	No	No	Burn	No		No		No		No	No
66	2014-09-11	2014-09-16	5	Health Workers	Health Workers	8	8		No				No		No		Yes			Yes	Yes			Yes	Correct	Yes	Correct			No		Yes	No	No	No	No	No	Burn	No		No		No		Yes	No
67	2014-09-11	2014-09-16	5	Health Workers	Health Workers	7	7		No				No		No		No			Yes	Yes
68	2014-09-11	2014-09-16	5	Health Workers	Health Workers	8	8		No				No		No		No			Yes	Yes
69	2014-09-13	2014-09-16	3	Health Workers	Health Workers	5	5		No				No		No		No			Yes	Yes
70	2014-09-11	2014-09-16	5	Health Workers	Health Workers	10	10		No				No		No		Yes			Yes	Yes			Yes	No correct	Yes	No correct			No		Yes	No	No	No	No	No	Burn	No		No		No		No	No
71	2014-09-10	2014-09-16	6	Health Workers	Health Workers	13	13		No				No		No		Yes			Yes	Yes			Yes	Correct	Yes	Correct			No		No	No	No	Yes	No	No		No		No		No		No	No
72	2014-09-11	2014-09-16	5	Health Workers	Health Workers	10	10		No				No		No		Yes			Yes	Yes			Yes	Correct	No				No		No	No	No	No	No	No		No		No		No		No	No
73	2014-09-11	2014-09-16	5	Health Workers	Health Workers	10	10		No				No		No		Yes			Yes	Yes			Yes	No correct	Yes	No correct			No		No	No	No	Yes	No	No		No		No		No		No	No
74	2014-09-11	2014-09-16	5	Health Workers	Health Workers	9	9		No				No		No		Yes			Yes	Yes			Yes	Correct	No				No		No	No	No	No	No	No		No		No		No			No
75	2014-09-10	2014-09-16	6	Health Workers	Health Workers	8	8		No				No		No		Yes			Yes	Yes			Yes	Correct	Yes	Correct			No		No	No	No	Yes	No	No		No		No		No		No	No
76	2014-09-12	2014-09-16	4	Health Workers	Health Workers	9	9		No				No		No		Yes			Yes	Yes			Yes	Correct	Yes	Correct			No		No	No	No	No	No	No		No		No		No		Yes	No
77	2014-09-11	2014-09-16	5	Health Workers	Health Workers	15	15		No				No		No		No			Yes	Yes
78	2014-09-11	2014-09-16	5	Health Workers	Health Workers	6	6		No				No		No		Yes			Yes	Yes			Yes	Correct	Yes	No correct			No		No	Yes	No	No	No	No	Burn	No		No		No		Yes	No
79	2014-09-13	2014-09-16	3	Health Workers	Health Workers	9	9		No				No		No		No			Yes	Yes
80	2014-09-13	2014-09-16	3	Health Workers	Health Workers	8	8		No				No		No		Yes			Yes	Yes
81	2014-09-13	2014-09-16	3	Health Workers	Health Workers	10	10		No				No		No		No			Yes	Yes
82	2014-09-13	2014-09-16	3	Health Workers	Health Workers	11	11		No				No		No		No			Yes	Yes
83	2014-09-13	2014-09-16	3	Health Workers	Health Workers	8	8		No				No		No		No			Yes	Yes
84	2014-09-13	2014-09-16	3	Health Workers	Health Workers	10	10		No				No		No		No			Yes	Yes
85	2014-09-13	2014-09-16	3	Health Workers	Health Workers	12	12		No				No		No		No			Yes	Yes
86	2014-09-13	2014-09-16	3	Health Workers	Health Workers	11	11		No				No		No		No			Yes	Yes
87	2014-09-13	2014-09-16	3	Health Workers	Health Workers	10	10		No				No		No		No			Yes	Yes
88	2014-09-13	2014-09-16	3	Health Workers	Health Workers	9	9		No				No		No		No			Yes	Yes
89	2014-09-13	2014-09-16	3	Health Workers	Health Workers	6	6		No				No		No		No			Yes	Yes
90	2014-09-13	2014-09-16	3	Health Workers	Health Workers	4	4		No				No		No		No			Yes	Yes
91	2014-09-13	2014-09-16	3	Health Workers	Health Workers	20	20		No				No		No		No			Yes	Yes
92	2014-09-13	2014-09-16	3	Health Workers	Health Workers	9	9		No				No		No		No			Yes	Yes
93	2014-09-13	2014-09-16	3	Health Workers	Health Workers	10	10		No				No		No		No			Yes	Yes
94	2014-09-13	2014-09-16	3	Health Workers	Health Workers	8	8		No				No		No		No			Yes	Yes
95	2014-09-13	2014-09-16	3	Health Workers	Health Workers	8	8		No				No		No		No			Yes	Yes
96	2014-09-13	2014-09-16	3	Health Workers	Health Workers	5	5		No				No		No		No			Yes	Yes
97	2014-09-13	2014-09-16	3	Health Workers	Health Workers	15	14		No				No		No		No			Yes	Yes
98	2014-09-13	2014-09-16	3	Health Workers	Health Workers	10	10		No				No		No		No			Yes	Yes
99	2014-09-13	2014-09-16	3	Health Workers	Health Workers	4	4		No				No		No		No			Yes	Yes
100	2014-09-13	2014-09-16	3	Health Workers	Health Workers	6	6		No				No		No		Yes			Yes	Yes			Yes	Correct	Yes	Correct			No		Yes	No	No	Yes	No	No	Burn	No		No		Yes		Yes	No
101	2014-09-13	2014-09-16	3	Health Workers	Health Workers	6	6		No				No		No		Yes			Yes	Yes			Yes	Correct	Yes	No correct			No		Yes	Yes	Yes	No	No	No		No		No		No		No	No
102	2014-09-13	2014-09-16	3	Health Workers	Health Workers	2	3		No				No		No		No			No	Yes
103	2014-09-13	2014-09-16	3	Health Workers	Health Workers	6	6		No				No		No		No			Yes	Yes
104	2014-09-13	2014-09-16	3	Health Workers	Health Workers	11	11		No				No		No		No			Yes	Yes
105	2014-09-13	2014-09-16	3	Health Workers	Health Workers	12	12		No				No		No		No			Yes	Yes
106	2014-09-13	2014-09-16	3	Health Workers	Health Workers	8	8		No				No		No		No			Yes	Yes
107	2014-09-13	2014-09-16	3	Health Workers	Health Workers	15	15		No				No		No		No			Yes	Yes
108	2014-09-13	2014-09-16	3	Health Workers	Health Workers	10	10		No				No		No		No			Yes	Yes
109	2014-09-13	2014-09-16	3	Health Workers	Health Workers	6	6		No				No		No		No			Yes	Yes
110	2014-09-13	2014-09-16	3	Health Workers	Health Workers	7	7		No				No		No		No			Yes	Yes
111	2014-09-13	2014-09-16	3	Health Workers	Health Workers	6	6		No				No		No		No			Yes	Yes
112	2014-09-13	2014-09-16	3	Health Workers	Health Workers	6	6		No				No		No		No			Yes	Yes
113	2014-09-13	2014-09-16	3	Health Workers	Health Workers	6	6		No				No		No		No			Yes	Yes
114	2014-09-13	2014-09-16	3	Health Workers	Health Workers	9	9		No				No		No		No			Yes	Yes
115	2014-09-13	2014-09-16	3	Health Workers	Health Workers	4	4		No				No		No		No			Yes	Yes
116	2014-09-13	2014-09-16	3	Health Workers	Health Workers	10	10		No				No		No		Yes			Yes	Yes			Yes	No correct	Yes	No correct			No		Yes	No	Yes	Yes	No	No	Burn	No		Yes		Yes		Yes	No
117	2014-09-13	2014-09-16	3	Health Workers	Health Workers	4	4		No				No		No		No			Yes	Yes
118	2014-09-13	2014-09-16	3	Health Workers	Health Workers	7	7		No				No		No		No			Yes	Yes
119	2014-09-13	2014-09-16	3	Health Workers	Health Workers	7	7		No				No		No		No			Yes	Yes
120	2014-09-13	2014-09-16	3	Health Workers	Health Workers	18	18		No				No		No		No			Yes	Yes
121	2014-09-13	2014-09-16	3	Health Workers	Health Workers	10	10		No				No		No		No			Yes	Yes
122	2014-09-13	2014-09-16	3	Health Workers	Health Workers	2	2		No				No		No		No			Yes	Yes
123	2014-09-13	2014-09-17	4	Health Workers	Health Workers	15	15		No				No		No		No			Yes	Yes													No	No	No	No		No		No		No		No	No
124	2014-09-13	2014-09-17	4	Health Workers	Health Workers	5	5		No				No		No		Yes			Yes	Yes			Yes	Correct	No				No		No	No	No
125	2014-09-13	2014-09-17	4	Health Workers	Health Workers	7	8		No				No		No		Yes			Yes	Yes			Yes	No correct	No				No		No	No	No	No	No	No		No		No		No		No	No
126	2014-09-13	2014-09-17	4	Health Workers	Health Workers	3	3		No				No		No		Yes			Yes	Yes			Yes	No correct	Yes	No correct			No		No	No	No	Yes	No	No		No		No		No		No	No
127	2014-09-13	2014-09-17	4	Health Workers	Health Workers	6	7		No				No		No		No			Yes	Yes
128	2014-09-13	2014-09-17	4	Health Workers	Health Workers	3	3		No				No		No		No			Yes	Yes
129	2014-09-13	2014-09-17	4	Health Workers	Health Workers	1	1		No				No		No		No			Yes	Yes
130	2014-09-16	2014-09-17	1	Health Workers	Health Workers	6	6		No				No		No					Yes	Yes									No		No	No	No	No	No	No		No		No		No		No	No
131	2014-09-13	2014-09-17	4	Health Workers	Health Workers	7	8		No				No		No		Yes			Yes	Yes			Yes	Correct	No				No		No	No	No	No	No	No		No		No		No		No	No
132	2014-09-13	2014-09-17	4	Health Workers	Health Workers	6	6		No				No		No		No			Yes	Yes
133	2014-09-13	2014-09-17	4	Health Workers	Health Workers	2	2		No				No		No		Yes			Yes	Yes			Yes	No correct	Yes	No correct			Yes		Yes	Yes	Yes	No	No	No	Burn	No		No		Yes		Yes	No
134	2014-09-13	2014-09-17	4	Health Workers	Health Workers	4	4		No				No		No		Yes			Yes	Yes			Yes	Correct	Yes	No correct	Done By Burial Team		No	No	Yes	Yes	Yes	Yes	Yes	No	Burn	No		Yes		Yes		Yes	No
135	2014-09-13	2014-09-17	4	Health Workers	Health Workers	10	10		No				No		No		Yes			Yes	Yes			Yes	Correct	No				No	No	No	No	No	No	No	No		No		No		No		No	No
136	2014-09-13	2014-09-17	4	Health Workers	Health Workers	6	6		No				No				No			Yes	Yes
137	2014-09-13	2014-09-17	4	Health Workers	Health Workers	6	6		No				No		No		No			Yes	Yes
138	2014-09-13	2014-09-17	4	Health Workers	Health Workers	15	15		No				No		No		No			Yes	Yes
139	2014-09-13	2014-09-17	4	Health Workers	Health Workers	8	8		No				No		No		No			Yes	Yes
140	2014-09-13	2014-09-17	4	Health Workers	Health Workers	6	6		No				No		No		No			Yes	Yes
141	2014-09-13	2014-09-17	4	Health Workers	Health Workers	2	2		No				No		No		No			Yes	Yes
142	2014-09-13	2014-09-17	4	Health Workers	Health Workers	12	12		No				No		No		No			Yes	Yes
143	2014-09-13	2014-09-17	4	Health Workers	Health Workers	9	9		No				No		No		No			Yes	Yes
144	2014-09-13	2014-09-17	4	Health Workers	Health Workers	8	8		No				No		No		No			Yes	Yes
145	2014-09-13	2014-09-17	4	Health Workers	Health Workers	6	6		No				No		No		No			Yes	Yes
146	2014-09-13	2014-09-17	4	Health Workers	Health Workers	6	6		No				No		No		No			Yes	Yes
147	2014-09-13	2014-09-17	4	Health Workers	Health Workers	5	5		No				No		No		No			Yes	Yes
148	2014-09-13	2014-09-17	4	Health Workers	Health Workers	7	7		No				No		No		No			Yes	Yes
149	2014-09-13	2014-09-17	4	Health Workers	Health Workers	7	7		No				No		No		No			Yes	Yes
150	2014-09-13	2014-09-17	4	Health Workers	Health Workers	7	7		No				No		No		No			Yes	Yes
151	2014-09-13	2014-09-17	4	Health Workers	Health Workers	5	5		No				No		No		No			Yes	Yes
152	2014-09-13	2014-09-17	4	Health Workers	Health Workers	8	8		No				No		No		No			Yes	Yes
153	2014-09-13	2014-09-17	4	Health Workers	Health Workers	18	18		No				No		No		No			Yes	Yes
154	2014-09-13	2014-09-17	4	Health Workers	Health Workers	9	9		No				No		No		No			Yes	Yes
155	2014-09-13	2014-09-17	4	Health Workers	Health Workers	4	4		No				No		No		No			Yes	Yes
156	2014-09-13	2014-09-17	4	Health Workers	Health Workers	12	12		No				No		No		No			Yes	Yes
157	2014-09-13	2014-09-17	4	Health Workers	Health Workers	7	7		No				No		No		No			Yes	Yes
158	2014-09-13	2014-09-17	4	Health Workers	Health Workers	7	7		No				No		No		No			Yes	Yes
159	2014-09-13	2014-09-17	4	Health Workers	Health Workers	6	6		No				No		No		No			Yes	Yes
160	2014-09-13	2014-09-17	4	Health Workers	Health Workers	4	4		No				No		No		No			Yes	Yes
161	2014-09-13	2014-09-17	4	Health Workers	Health Workers	5	5		No				No		No		No			Yes	Yes
162	2014-09-13	2014-09-17	4	Health Workers	Health Workers	10	10		No				No		No		No			Yes	Yes
163	2014-09-13	2014-09-17	4	Health Workers	Health Workers	7	7		No				No		No		No			Yes	Yes
164	2014-09-13	2014-09-17	4	Health Workers	Health Workers	10	10		No				No		No		Yes			Yes	Yes			Yes	Correct			No		No	No	No	No	No	No	No	No	Burn	No		No		No		No	No
165	2014-09-13	2014-09-17	4	Health Workers	Health Workers	7	7		No				No		No		No			Yes	Yes
166	2014-09-13	2014-09-17	4	Health Workers	Health Workers	11	11		No				No		No		No			Yes	Yes
167	2014-09-13	2014-09-17	4	Health Workers	Health Workers	2	2		No				No		No		No			Yes	Yes
168	2014-09-13	2014-09-17	4	Health Workers	Health Workers	5	5		No				No		No		Yes			Yes	Yes			Yes	Correct	Yes	Correct			No		Yes	No	No	No	No	No		No		No		Yes		Yes	No
169	2014-09-13	2014-09-17	4	Health Workers	Health Workers	20	20		No				No		No		No			Yes	Yes
170	2014-09-13	2014-09-17	4	Health Workers	Health Workers	8	8		No				No		No		No			Yes	Yes
171	2014-09-13	2014-09-17	4	Health Workers	Health Workers	14	14		No				No		No		No			Yes	Yes
172	2014-09-13	2014-09-17	4	Health Workers	Health Workers	17	17		No				No		No		No			Yes	Yes
173	2014-09-13	2014-09-17	4	Health Workers	Health Workers	7	7		No				No		No		No			Yes	Yes
174	2014-09-13	2014-09-17	4	Health Workers	Health Workers	5	5		No				No		No		No			Yes	Yes
175	2014-09-13	2014-09-17	4	Health Workers	Health Workers	15	15		No				No		No		No			Yes	Yes
176	2014-09-13	2014-09-17	4	Health Workers	Health Workers	4	4		No				No		No		No			Yes	Yes
177	2014-09-13	2014-09-17	4	Health Workers	Health Workers	9	9		No				No		No		No			Yes	Yes
178	2014-09-13	2014-09-17	4	Health Workers	Health Workers	6	6		No				No		No		No			Yes	Yes
179	2014-09-13	2014-09-17	4	Health Workers	Health Workers	11	11		No				No		No		No			Yes	Yes
180	2014-09-13	2014-09-17	4	Health Workers	Health Workers	10	10		No				No		No		No			Yes	Yes
181	2014-09-13	2014-09-17	4	Health Workers	Health Workers	9	9		No				No		No		No			Yes	Yes
183	2014-09-13	2014-09-17	4	Health Workers	Health Workers	7	7		No				No		No		No			Yes	No
184	2014-09-13	2014-09-17	4	Health Workers	Health Workers	6	6		No				No		No		No			Yes	Yes
185	2014-09-13	2014-09-17	4	Health Workers	Health Workers	8	8		No				No		No		No			Yes	Yes
186	2014-09-15	2014-09-18	3	Gate	Targeted	6	6		No				No		No		No			Yes	Yes
187	2014-09-16	2014-09-18	2	Gate	Targeted	6	6		No				No		No		No			Yes	Yes
188	2014-09-15	2014-09-18	3	Gate	Targeted	16	16		No				No		No		Yes			Yes	Yes			Yes	Correct	Yes	Correct			Yes		Yes	Yes	Yes	Yes	Yes	Yes	Burn	No		Yes		Yes		Yes	No
189	2014-09-16	2014-09-18	2	Gate	Targeted	7	7		No				No		No		No			Yes	Yes
190	2014-09-16	2014-09-18	2	Gate	Targeted	13	13		No				No		No		Yes			Yes	Yes			Yes	Correct	Yes	Correct			Yes		Yes	No	Yes	Yes	No	No	Burn	No		Yes		Yes		Yes	No
191	2014-09-12	2014-09-18	6	Gate	Targeted	4	4		No				No		Yes		Yes			Yes	Yes			Yes	Correct	Yes	Correct			No		Yes	Yes	No	No	No	No	Burn	No		No		No		No	No
192	2014-09-13	2014-09-18	5	Gate	Targeted	13	13		No				No		No		No			Yes	Yes
193	2014-09-13	2014-09-18	5	Gate	Targeted	15	15		No				No		No		No			Yes	Yes
194	2014-09-12	2014-09-18	6	Gate	Targeted	3	3		No				No		No		No			Yes	Yes
195	2014-09-13	2014-09-18	5	Gate	Targeted	10	9		No				No		No		Yes			Yes	Yes			Yes	Correct	Yes	Correct			Yes		No	No	No	No	No	No		No		No		No		No	No
196	2014-09-13	2014-09-18	5	Gate	Targeted	4	4		No				No		No		Yes			Yes	Yes			Yes	Correct	Yes	Correct			No		No	Yes	No	No	No	No		No		No		No		No	No
197	2014-09-14	2014-09-18	4	Gate	Targeted	2	2		No				No		No		No			Yes	Yes
198	2014-09-12	2014-09-18	6	Gate	Targeted	8	8		No				No		No		No			Yes	Yes
200	2014-09-12	2014-09-18	6	Gate	Targeted	1	1		No				No		No		No			Yes	Yes
201	2014-09-12	2014-09-18	6	Gate	Targeted	4	4		No				No		No		Yes			Yes	Yes			Yes	Correct	Yes	Correct			No		Yes	Yes	No	Yes	Yes	No		No		No		No		No	No
202	2014-09-12	2014-09-18	6	Gate	Targeted	5	5		No				No		No		No			Yes	Yes
203	2014-09-12	2014-09-18	6	Gate	Targeted	8	4		No				No		Yes		Yes			Yes	Yes			Yes	Correct	Yes	Correct			No		Yes	Yes	No	Yes	No	No	Burn	No		Yes		Yes		Yes	No
204	2014-09-14	2014-09-18	4	Gate	Targeted	10	10		No				No		No		Yes			Yes	Yes			Yes	Correct	Yes	No correct			No		Yes	No	Yes	No	No	No	Burn	No		Yes		No		Yes	No
206	2014-09-13	2014-09-18	5	Gate	Targeted	4	3		No				No		No		No			Yes	Yes
207	2014-09-14	2014-09-18	4	Gate	Targeted	5	3		No				No		No		Yes			Yes	Yes			Yes	No correct	Yes	Correct			Yes		Yes	Yes	Yes	Yes	Yes	Yes	Burn	No		Yes		Yes		Yes	No
209	2014-09-13	2014-09-18	5	Gate	Targeted	9	9		No				No		No		Yes			Yes	Yes			Yes	Correct	Yes	Correct			No		Yes	No	No	No	No	No		No		No		No		No	No
210	2014-09-09	2014-09-19	10	Gate	Targeted	5	5		No				No		No		No			Yes	Yes
211	2014-09-13	2014-09-19	6	Gate	Targeted	3	4		No				No		No		Yes			Yes	Yes			Yes	No correct	No				No		No	No	No	Yes	No	No		No		No		No		No	No
212	2014-09-06	2014-09-20	14	Gate	Targeted	10	10		No				No		No		Yes			Yes	Yes			Yes	Correct	Yes	Correct			No		Yes	Yes	Yes	Yes	Yes	Yes	Burn	No		Yes		Yes		Yes	No
213	2014-09-05	2014-09-20	15	Gate	Targeted	9	9		No				No		No		Yes			Yes	Yes			Yes	Correct	Yes	Correct			No		No	No	No	No	No	No		No		No		No		No	No
214	2014-09-16	2014-09-20	4	Gate	Targeted	8	8		No				No		No		Yes			Yes	Yes			Yes	Correct	Yes	Correct			Yes		Yes	Yes	Yes	Yes	Yes	Yes	Burn	No		Yes		Yes		Yes	No
216	2014-09-05	2014-09-20	15	Gate	Targeted	10	10		No				No		No		Yes			Yes	Yes			Yes	Correct	Yes	Correct			No		No	No	No	No	No	No	Burn	No		No		No		No	No
219	2014-09-05	2014-09-20	15	Gate	Targeted	8	8		No				No		No		Yes			Yes	Yes			Yes	Correct	No				No		No	No	No	No	No	No		No		No		No		No	No
221	2014-09-06	2014-09-20	14	Gate	Targeted	5	5		No				No		No		No			Yes	Yes
222	2014-09-06	2014-09-20	14	Gate	Targeted	3	3		No				No		No		Yes			Yes	Yes			Yes	Correct	No				No		No	No	No	No	No	No		No		No		No		No	No
223	2014-09-04	2014-09-20	16	Gate	Targeted	8	7		No				No		No		Yes			Yes	Yes			Yes	Correct	Yes	Correct			Yes		Yes	Yes	Yes	Yes	No	No		Yes	Chlorine	No		No		Yes	No
225	2014-09-05	2014-09-20	15	Gate	Targeted	12	12		No				No		Yes		Yes			Yes	Yes			Yes	No correct	Yes	Correct			Yes		Yes	Yes	Yes	Yes	Yes	Yes	Burn	Yes	Gown	Yes		Yes		Yes	No
226	2014-09-09	2014-09-20	11	Gate	Targeted	6	6		No				No		No		No			Yes	Yes
227	2014-09-07	2014-09-20	13	Gate	Targeted	30	30		No				No		No		Yes			Yes	Yes			Yes	Correct	Yes	Correct			No		No	No	No	Yes	No	No		No		No		No		No	No
229	2014-09-08	2014-09-20	12	Gate	Targeted	10	10		No				No		Yes	Pastor, student	Yes			Yes	Yes			Yes	Correct	Yes	No correct			Yes		Yes	No	No	Yes	Yes	No	Burn	No		No		No		No	No
231	2014-09-07	2014-09-20	13	Gate	Targeted	4	3		No				No		No		Yes			Yes	Yes			Yes	Correct	Yes	Correct			Yes		Yes	Yes	Yes	Yes	Yes	Yes	Burn	No		Yes		Yes		Yes	No
232	2014-09-07	2014-09-20	13	Gate	Targeted	20	20		No				No		Yes	Marketer	Yes			Yes	Yes			Yes	Correct	Yes	Correct			Yes		Yes	Yes	Yes	Yes	No	No		No		No		No		No	No
233	2014-09-07	2014-09-20	13	Gate	Targeted	4	4		No				No		Yes	Drivre	Yes			Yes	Yes			Yes	Correct	Yes	Correct			No		Yes	Yes	Yes	Yes	Yes	Yes	Burn	No		No		No		No	No
234	2014-09-07	2014-09-20	13	Gate	Targeted	12	7		No				No		Yes	Policeman	Yes			Yes	Yes			Yes	Correct	Yes	Correct			Yes		No	No	No	No	Yes	Yes	Burn	No		Yes		Yes		Yes	No
236	2014-09-05	2014-09-20	15	Gate	Targeted	7	7		No				No		No		Yes			Yes	Yes			Yes	Correct	Yes	Correct			No		Yes	Yes	No	Yes	Yes	Yes	Burn	No		No		Yes		Yes	No
237	2014-09-06	2014-09-20	14	Gate	Targeted	11	11		No				No		Yes		Yes			Yes	Yes			Yes	No correct	Yes	Correct	Done By Burial Team		No		Yes	Yes	No	No	No	No		No		No		Yes		Yes	No
238	2014-09-07	2014-09-20	13	Gate	Targeted	7	7		No				No		No		Yes			Yes	Yes			Yes	No correct	Yes	Correct			No		No	No	No	No	No	No		No		No		No		No	No
239	2014-09-07	2014-09-20	13	Gate	Targeted	10	10		No				No		No		Yes			Yes	Yes			Yes	Correct	Yes	Correct			No		Yes	Yes	Yes	Yes	Yes	Yes	Burn	No		No		No		No	No
240	2014-09-07	2014-09-20	13	Gate	Targeted	12	12		No				No		No		Yes			Yes	Yes			Yes	Correct	Yes	No correct			No		No	No	No	No	No	No		No		No		No		No	No
241	2014-09-07	2014-09-20	13	Gate	Targeted	8	8		No				No		No		Yes			Yes	Yes			Yes	No correct	Yes	No correct			No		No	No	No	No	No	No		No		No		No		No	No
242	2014-09-05	2014-09-20	15	Gate	Targeted	2	2		No				No		No		Yes			Yes	Yes			Yes	No correct	Yes	Correct			No		No	No	No	No	No	No		No		No		No		No	No
244	2014-09-07	2014-09-20	13	Gate	Targeted	9	9		No				No		No		Yes			Yes	Yes			Yes	Correct	Yes	Correct			No		No	No	No	No	No	No		No		No		No		No	No
245	2014-09-11	2014-09-20	9	Gate	Targeted	6	6		No				No		No		Yes			Yes	Yes			Yes	Correct	Yes	Correct			No		No	No	No	No	No	No		No		No		No		No	No
246	2014-09-07	2014-09-20	13	Gate	Targeted	8	8		No				No		No		Yes			Yes	Yes			Yes	Correct	Yes	Correct			No		No	No	No	No	No	No		No		No		No		No	No
247	2014-09-07	2014-09-20	13	Gate	Targeted	8	8		No				No		Yes		Yes			Yes	Yes			Yes	Correct	Yes	Correct	Done By Burial Team							No				No							No
248	2014-09-05	2014-09-20	15	Gate	Targeted	6	6		No				No		No		Yes			Yes	Yes			Yes	Correct	Yes	Correct			No		No	No	No	No	No	No		No		No		No		No	No
249	2014-09-05	2014-09-20	15	Gate	Targeted	10	10		No				No		Yes	Mechanic	Yes			Yes	Yes			Yes	Correct	Yes	Correct			No		No	No	No	No	No	No		No		No		No		No	No
250	2014-09-05	2014-09-20	15	Gate	Targeted	9	15		No				No		No		Yes			Yes	Yes			Yes	No correct	Yes	No correct			No		No	No	No	No	No	No		No		No		No		No	No
251	2014-09-07	2014-09-20	13	Gate	Targeted	8	8		No				No		No		Yes			Yes	Yes			Yes	No correct	Yes	No correct	No		No		No	No	No	No	No	No		No		No		No		No	No
252	2014-09-13	2014-09-22	9	case investigation	Targeted	10	10		No				No		Yes	Driver	Yes			Yes	Yes			Yes	No correct							No	No	No	Yes	No	No	other	No		No		No		No	No
254	2014-09-09	2014-09-22	13	case investigation	Targeted	5	5		No				No		No		No			Yes	No
255	2014-09-13	2014-09-22	9	case investigation	Targeted	15	15		No				No		No		Yes			Yes	Yes			Yes	No correct	Yes	Correct			Yes		Yes	No	Yes	Yes	No	No	Burn	No		Yes		Yes		Yes	No
256	2014-09-13	2014-09-22	9	case investigation	Targeted	5	5		No				No		No		No			Yes	Yes
257	2014-09-19	2014-09-22	3	Health Workers	Health Workers	4	4		No				No		No		No			Yes	No
258	2014-09-19	2014-09-22	3	Health Workers	Health Workers	7	7		No				No		No		No			Yes
259	2014-09-19	2014-09-22	3	Health Workers	Health Workers	3	3		No				No		No		No			Yes
260	2014-09-19	2014-09-22	3	Health Workers	Health Workers	8	8		No				No		No		No			Yes	Yes
261	2014-09-19	2014-09-22	3	Health Workers	Health Workers	9	9		No				No		No		No			Yes
262	2014-09-19	2014-09-22	3	Health Workers	Health Workers	3	3		No				No		No		No			Yes	Yes
263	2014-09-15	2014-09-22	7	case investigation	Targeted	1	1		No				No		No		No			Yes	Yes
264	2014-09-15	2014-09-22	7	case investigation	Targeted	5	7		No				No		No		Yes			Yes	Yes			Yes	No correct	Yes	No correct	No				Yes	Yes	Yes	Yes	No	No	other	Yes						Yes	No
265	2014-09-17	2014-09-22	5	case investigation	Targeted	1	6		No				No		No		No			Yes	Yes
268	2014-09-09	2014-09-22	13	case investigation	Targeted	15	15		No				No		Yes	Bussines	Yes			Yes	Yes			Yes	No correct	Yes	Correct	Done By Burial Team		Yes		Yes	Yes	Yes	Yes	Yes	Yes	other	No		No		No	No	Yes	Yes
269	2014-09-18	2014-09-22	4	Mass Distribution	Mass Distribution	8	8		No				No		No		No			Yes	No
270	2014-09-19	2014-09-22	3	Health Workers	Health Workers	7	7		No				No		No		No			Yes	Yes
271	2014-09-18	2014-09-22	4	Health Workers	Health Workers	5	5		No				No		No		No			Yes	Yes
272	2014-09-17	2014-09-22	5	Health Workers	Health Workers	7	7		No				No		No		Yes			Yes	Yes
273	2014-09-19	2014-09-22	3	Health Workers	Health Workers	3	3		No				No		No		No
274	2014-09-19	2014-09-22	3	Health Workers	Health Workers	6	6		No				No		No		No			Yes	Yes
275	2014-09-19	2014-09-22	3	case investigation	Targeted	1	1		No				No		No		Yes			Yes	Yes			Yes		Yes	Correct
276	2014-09-16	2014-09-22	6	case investigation	Targeted	9	9		No				No		No		Yes			Yes	Yes			Yes	Correct	Yes	Correct
277	2014-09-19	2014-09-22	3	case investigation	Targeted	6	6		No				No		No		No
278	2014-09-13	2014-09-22	9	case investigation	Targeted	8	8		No				No		No		No			Yes	Yes			Yes	No correct		No correct
279	2014-09-19	2014-09-22	3	case investigation	Targeted	10	10		No				No		No		No			Yes	Yes
280	2014-09-19	2014-09-22	3	Health Workers	Health Workers	6	6		No				No		No		No			Yes	Yes
281	2014-09-19	2014-09-22	3	Health Workers	Health Workers	6	6		No				No		No		No			Yes	No			No		No
282	2014-09-19	2014-09-22	3	Health Workers	Health Workers	4	4		No				No		No		No			Yes	Yes
283	2014-09-19	2014-09-22	3	Health Workers	Health Workers	1	1		No				No		No		Yes			Yes	Yes			Yes	No correct	Yes	No correct
284	2014-09-19	2014-09-22	3	Health Workers	Health Workers	16	16		No				No		No		Yes			Yes	Yes			Yes	Correct	Yes	Correct
285	2014-09-18	2014-09-23	5	Health Workers	Health Workers	6	6		No				No		No		Yes			Yes	Yes			Yes	Correct	Yes	Correct			Yes		No	No	No	Yes	No	No		No					No	No
286	2014-09-18	2014-09-23	5	Health Workers	Health Workers	6	7		No				No		No		No			Yes	Yes
287	2014-09-19	2014-09-23	4	Health Workers	Health Workers	3	3		No				No		No		No			Yes	Yes
288	2014-09-19	2014-09-23	4	Health Workers	Health Workers	7	7		No				No		No		No			Yes	Yes
289	2014-09-18	2014-09-23	5	Health Workers	Health Workers	8	8		No				No		No		No			Yes	Yes
290	2014-09-18	2014-09-23	5	Health Workers	Health Workers	5	5		No				No		No		No			Yes	Yes
291	2014-09-20	2014-09-23	3	Health Workers	Health Workers	6	6		No				No		No		No			Yes	Yes
292	2014-09-20	2014-09-23	3	Health Workers	Health Workers	3	3		No				No		No		No			Yes
293	2014-09-18	2014-09-23	5	Health Workers	Health Workers	13	10		No				No		No		No			Yes	Yes
294	2014-09-18	2014-09-23	5	Health Workers	Health Workers	13	13		No				No		No		Yes			Yes	Yes			Yes	Correct	Yes	No correct			No		No	No	No	No	No	No		No		No				No	No
295	2014-09-15	2014-09-23	8	Health Workers	Health Workers	3	3		No				No		No		No			Yes	Yes
296	2014-09-07	2014-09-23	16	case investigation	Targeted	2	2		No				No		No		Yes			Yes	Yes			Yes	Correct	Yes	Correct			Yes		Yes	Yes	Yes	Yes	Yes	Yes	Burn	Yes				Yes		Yes	No
297	2014-09-07	2014-09-23	16	case investigation	Targeted	6	7		No				No		Yes	Pastor	Yes			Yes	Yes			Yes	Correct	Yes	No correct	Done By Burial Team		Yes		No	No	No	No	No	No	Burn	No				No		No	No
299	2014-09-07	2014-09-23	16	case investigation	Targeted	2	2		No				No		No		Yes			Yes	Yes			Yes	Correct	Yes	Correct			No		No	No	No	Yes	No	No		No		No		No		No	No
300	2014-09-15	2014-09-23	8	case investigation	Targeted	15	16		No				No		Yes	Bussines	Yes			Yes	Yes			Yes	Correct	Yes	Correct			Yes		Yes		Yes	Yes	Yes	Yes	Burn	No		Yes		Yes		Yes	No
301	2014-09-15	2014-09-23	8	case investigation	Targeted	14	15		No				No		Yes	Bussines	Yes			Yes	Yes			Yes	Correct	Yes	Correct			Yes		Yes	Yes	Yes	Yes	Yes	No	Burn	No		No		Yes		Yes	No
302	2014-09-15	2014-09-23	8	case investigation	Targeted	9	10		No				No		No		Yes			Yes	Yes			Yes	Correct	Yes	Correct			No		Yes	Yes	Yes	Yes	No	No	Burn	No		Yes			Yes	Yes	No
303	2014-09-18	2014-09-23	5	Health Workers	Health Workers	10	10		No				No		No		No			Yes	Yes														Yes	No	No	Burn	No		Yes					No
305	2014-09-17	2014-09-23	6	case investigation	Targeted	8	8		No				No		No		No			Yes	Yes
306	2014-09-15	2014-09-23	8	case investigation	Targeted	15	15		No				No		No		Yes			Yes	Yes			Yes	No correct	Yes	No correct			No		Yes	Yes	No	Yes	No	No	other	No		No		No		No	No
308	2014-09-18	2014-09-23	5	Health Workers	Health Workers	7	7		No				No		No		No			Yes	Yes
309	2014-09-18	2014-09-23	5	Health Workers	Health Workers	6	6		No				No		No		No			Yes	No
310	2014-09-18	2014-09-23	5	Health Workers	Health Workers	8	8		No				No		No		No			Yes	Yes
311	2014-09-18	2014-09-23	5	Health Workers	Health Workers	6	6		No				No		No		No			Yes	Yes
312	2014-09-18	2014-09-23	5	Health Workers	Health Workers	4	4		No				No		No		Yes			Yes	Yes			Yes	No correct	Yes	No correct			No		Yes	Yes	Yes	Yes	No	No		No		No		No		Yes	No
313	2014-09-18	2014-09-23	5	Health Workers	Health Workers	6	6		No				No		No		No			Yes	Yes
314	2014-09-18	2014-09-23	5	Health Workers	Health Workers	6	6		No				No		Yes		No			Yes	Yes			Yes
315	2014-09-18	2014-09-23	5	Health Workers	Health Workers	7	7		No				No		No		No			Yes	Yes
316	2014-09-20	2014-09-23	3	Health Workers	Health Workers	6	6		No				No		No		No			Yes	Yes
317	2014-09-20	2014-09-23	3	Health Workers	Health Workers	3	5		No				No		No		No			Yes	Yes
318	2014-09-19	2014-09-23	4	Health Workers	Health Workers	10	10		No				No		No		No			Yes	Yes
319	2014-09-18	2014-09-23	5	Health Workers	Health Workers	4	4		No				No		No		No			Yes	Yes
320	2014-09-18	2014-09-23	5	Health Workers	Health Workers	8	10		No				No		No		No			Yes	Yes
321	2014-09-18	2014-09-23	5	Health Workers	Health Workers	8	8		No				No		No		No			Yes	Yes
322	2014-09-18	2014-09-23	5	Health Workers	Health Workers	12	12		No				No		No		No			Yes	Yes
323	2014-09-18	2014-09-23	5	Health Workers	Health Workers	2	5		No				No		No		Yes			Yes	Yes			Yes	No correct	Yes	No correct		No correct	No		Yes	Yes	No	No	No	No		No		No		No		No	No
324	2014-09-18	2014-09-23	5	Health Workers	Health Workers	6	6		No				No		No		No			Yes	Yes
325	2014-09-18	2014-09-23	5	Health Workers	Health Workers	11	11		No				No		No		No			Yes	Yes
326	2014-09-18	2014-09-23	5	Health Workers	Health Workers	3	4		No				No		No		No			Yes	Yes
327	2014-09-18	2014-09-23	5	Health Workers	Health Workers	5	5		No				No		No		No			Yes	Yes
329	2014-09-10	2014-09-23	13	case investigation	Targeted	7	7		No				No		No		No			Yes	Yes
330	2014-09-10	2014-09-23	13	case investigation	Targeted	6	6		No				No		No		No			Yes	Yes
331	2014-09-18	2014-09-23	5	case investigation	Targeted	19	19		No				No		No		No			Yes	Yes
332	2014-09-11	2014-09-23	12	case investigation	Targeted	4	4		No				No		No		No			Yes	Yes
334	2014-09-17	2014-09-23	6	case investigation	Targeted	4	4		No				No		No		No			Yes	Yes
335	2014-09-18	2014-09-22	4	Mass Distribution	Mass Distribution	16	16		No				No		No		No			Yes	Yes
336	2014-09-18	2014-09-22	4	case investigation	Targeted	3	3		No				No		No		No			Yes	No
337	2014-09-15	2014-09-23	8	case investigation	Targeted	1	1		No				No		No		No			Yes	Yes
338	2014-09-20	2014-09-23	3	Health Workers	Health Workers	8	8		No				No		No		No			Yes
339	2014-09-20	2014-09-23	3	Health Workers	Health Workers	11	11		No				No		No		No			Yes
340	2014-09-20	2014-09-23	3	Health Workers	Health Workers	4	4		No				No		No		No			Yes
341	2014-09-20	2014-09-23	3	Health Workers	Health Workers	6	6		No				No		No		No			Yes
342	2014-09-20	2014-09-23	3	Health Workers	Health Workers	10	10		No				No		No		No			Yes
343	2014-09-20	2014-09-23	3	Health Workers	Health Workers	6	6		No				No		No		No			Yes
344	2014-09-20	2014-09-23	3	Health Workers	Health Workers	16	16		No				No		No		Yes			Yes	Yes			Yes	No correct	Yes	No correct
345	2014-09-20	2014-09-23	3	Health Workers	Health Workers	10	10		No				No		No		No			Yes
346	2014-09-20	2014-09-23	3	Health Workers	Health Workers	10	10		No				No		No		No			Yes
347	2014-09-20	2014-09-23	3	Health Workers	Health Workers	6	6		No				No		No		No			Yes
348	2014-09-20	2014-09-23	3	Health Workers	Health Workers	8	8		No				No		No		Yes			Yes
349	2014-09-17	2014-09-23	6	Health Workers	Health Workers	15	15		No				No		No		Yes			Yes	Yes			Yes	No correct	Yes	No correct
350	2014-09-11	2014-09-23	12	case investigation	Targeted	7	7		No				No		No		No
351	2014-09-20	2014-09-23	3	Health Workers	Health Workers	8	8		No				No		No		No			Yes
352	2014-09-20	2014-09-23	3	Health Workers	Health Workers	4	4		No				No		No		No			Yes
353	2014-09-12	2014-09-23	11	case investigation	Targeted	16	16		No	1		Yes	No		No		Yes			Yes	Yes			Yes	Correct	Yes	Correct			Yes		Yes	Yes	No	Yes			Burn	Yes		No	No	No		No	No
354	2014-09-22	2014-09-23	1	case investigation	Targeted	4	4		No				No		Yes	1	Yes			Yes	Yes			Yes	Correct	Yes	Correct
355	2014-09-20	2014-09-23	3	case investigation	Targeted	10	10		No				No		No		Yes			Yes	Yes			Yes	No correct	Yes	No correct
356	2014-09-19	2014-09-23	4	case investigation	Targeted	8	8		No				No		Yes	student	Yes			Yes	Yes			Yes	No correct	Yes	No correct
357	2014-09-19	2014-09-23	4	case investigation	Targeted	2	2		No				No		No		No			Yes
358	2014-09-20	2014-09-23	3	case investigation	Targeted	25	25		No				No		No		No			Yes
359	2014-09-20	2014-09-23	3	case investigation	Targeted	15	15		No				No		No		No			Yes
360	2014-09-20	2014-09-23	3	case investigation	Targeted	11	11		No				No		No		Yes			Yes	Yes			Yes	Correct	Yes	Correct
361	2014-09-20	2014-09-23	3	case investigation	Targeted	9	9		No				No		No		Yes			Yes	No			Yes	No correct	Yes	No correct
362	2014-09-20	2014-09-23	3	case investigation	Targeted	6	6		No				No		No		No			Yes
363	2014-08-26	2014-09-23	28	Health Workers	Health Workers	4	4		No				No		No		No			Yes
364	2014-09-09	2014-09-24	15	Health Workers	Health Workers	6	6		No				No		No		No			Yes	Yes
365	2014-09-20	2014-09-24	4	Health Workers	Health Workers	7	7		No				No		No		No			Yes	Yes
366	2014-09-12	2014-09-24	12	Health Workers	Health Workers	9	9		No				No		No		No			Yes	Yes
367	2014-09-14	2014-09-24	10	Health Workers	Health Workers	12	12		No				No		No		No			Yes	Yes
368	2014-09-20	2014-09-24	4	Health Workers	Health Workers	6	6		No				No		No		No			Yes	Yes
369	2014-09-20	2014-09-24	4	Health Workers	Health Workers	10	10		No				No		No		No			Yes	Yes
370	2014-09-19	2014-09-24	5	Health Workers	Health Workers	3	3		No				No		No		No			Yes	Yes
371	2014-09-20	2014-09-24	4	Health Workers	Health Workers	9	9		No				No		No		Yes			Yes	Yes			Yes	Correct	Yes	Correct
372	2014-09-15	2014-09-24	9	Health Workers	Health Workers	11	11		No				No		No		Yes			Yes	Yes			Yes	No correct	Yes	No correct
373	2014-09-15	2014-09-24	9	Health Workers	Health Workers	10	10		No				No		No		No			Yes	Yes
374	2014-09-08	2014-09-24	16	Health Workers	Health Workers	15	15		No				No		No		No			Yes	Yes
375	2014-09-15	2014-09-24	9	Health Workers	Health Workers	7	7		No				No		No		No			Yes
376	2014-09-15	2014-09-24	9	Health Workers	Health Workers	7	7		No				No		No		Yes			Yes	Yes			Yes	Correct	Yes	No correct
377	2014-09-22	2014-09-24	2	Health Workers	Health Workers	6	6		No				No		No		Yes			Yes	Yes			Yes	No correct	Yes	No correct
378	2014-09-15	2014-09-24	9	Health Workers	Health Workers	4	4		No				No		No		No			Yes	Yes
379	2014-09-20	2014-09-24	4	Health Workers	Health Workers	12	12		No				No		No		No			Yes	Yes
380	2014-09-15	2014-09-24	9	Health Workers	Health Workers	5	5		No				No		No		Yes			Yes	Yes			Yes	Correct	Yes	Correct
381	2014-09-15	2014-09-24	9	Health Workers	Health Workers	12	12		No				No		No		No			Yes	Yes
382	2014-09-13	2014-09-24	11	Health Workers	Health Workers	7	7		No				No		No		No			Yes	Yes
383	2014-09-15	2014-09-24	9	Health Workers	Health Workers	12	12		No				No		No		No			Yes	Yes
384	2014-09-15	2014-09-24	9	Health Workers	Health Workers	4	4		No				No		No		No			Yes	Yes
385	2014-09-15	2014-09-24	9	Health Workers	Health Workers	4	4		No				No		No		No			Yes	Yes
386	2014-09-21	2014-09-24	3	Health Workers	Health Workers	5	5		No				No		No		No			Yes	Yes
387	2014-09-20	2014-09-24	4	Health Workers	Health Workers	3	3		No				No		No		No			Yes	Yes
388	2014-09-19	2014-09-24	5	Health Workers	Health Workers	6	6		No				No		No		No			Yes	Yes
389	2014-09-19	2014-09-24	5	Health Workers	Health Workers	9	9		No				No		No		No			Yes	Yes
390	2014-09-20	2014-09-24	4	Health Workers	Health Workers	8	8		No				No		No		Yes			Yes	Yes			Yes	Correct	Yes	Correct
391	2014-09-15	2014-09-24	9	Health Workers	Health Workers	5	5		No				No		No		No			Yes	Yes
392	2014-09-19	2014-09-24	5	Health Workers	Health Workers	7	7		No				No		No		No			Yes	No
393	2014-09-16	2014-09-24	8	Health Workers	Health Workers	15	15		No				No		No		No			Yes	Yes
394	2014-09-19	2014-09-24	5	Health Workers	Health Workers	9	9		No				No		No		No			Yes	Yes
395	2014-09-18	2014-09-24	6	Health Workers	Health Workers	12	12		No				No		No		No			Yes
396	2014-09-19	2014-09-24	5	Health Workers	Health Workers	7	7		No				No		No		No			Yes	Yes
397	2014-09-19	2014-09-24	5	Health Workers	Health Workers	8	8		No				No		No		No			Yes	Yes
398	2014-09-19	2014-09-24	5	Health Workers	Health Workers	9	9		No				No		No		No			Yes	Yes
399	2014-09-19	2014-09-24	5	Health Workers	Health Workers	3	3		No				No		No		No			Yes	Yes
400	2014-09-19	2014-09-24	5	Health Workers	Health Workers	6	6		No				No		No		No			Yes	Yes
401	2014-09-19	2014-09-24	5	Health Workers	Health Workers	3	2		No				No		No		No			Yes	Yes
402	2014-09-20	2014-09-24	4	Health Workers	Health Workers	8	8		No				No		No		No			Yes	Yes			Yes
403	2014-09-20	2014-09-24	4	Health Workers	Health Workers	6	6		No				No		No		No			Yes	Yes
404	2014-09-20	2014-09-24	4	Health Workers	Health Workers	10	10		No				No		No		No			Yes	Yes
405	2014-09-18	2014-09-24	6	Health Workers	Health Workers	10	10		No				No		No		No			Yes	Yes
406	2014-09-15	2014-09-24	9	Health Workers	Health Workers	13	13		No				No		No		No			Yes	Yes
407	2014-09-15	2014-09-24	9	Health Workers	Health Workers	5	5		No				No		No		No			Yes	Yes
408	2014-09-15	2014-09-24	9	Health Workers	Health Workers	7	7		No				No		No		No			Yes	Yes
409	2014-09-20	2014-09-24	4	Health Workers	Health Workers	9	9		No				No		No		No			Yes	Yes
410	2014-09-20	2014-09-24	4	Health Workers	Health Workers	6	6		No				No		No		No			Yes	Yes
411	2014-09-20	2014-09-24	4	Health Workers	Health Workers	11	11		No				No		No		No			Yes	Yes
412	2014-09-20	2014-09-24	4	Health Workers	Health Workers	3	3		No				No		No		No			Yes	Yes
413	2014-09-20	2014-09-24	4	Health Workers	Health Workers	9	9		No				No		No		No			Yes	Yes
414	2014-09-20	2014-09-24	4	Health Workers	Health Workers	8	8		No				No		No		No			Yes	Yes
415	2014-09-20	2014-09-24	4	Health Workers	Health Workers	6	6		No				No		No		No			Yes
416	2014-09-20	2014-09-24	4	Health Workers	Health Workers	8	8		No				No		No		No			Yes	Yes
417	2014-09-20	2014-09-24	4	Health Workers	Health Workers	8	8		No				No		No		No			Yes	Yes
418	2014-09-18	2014-09-24	6	Health Workers	Health Workers	6	6		No				No		No		No			Yes	Yes
419	2014-09-18	2014-09-24	6	Health Workers	Health Workers	2	2		No				No		No		No			Yes	Yes
420	2014-09-18	2014-09-24	6	Health Workers	Health Workers	4	4		No				No		No		Yes			Yes	Yes			No		No				No		No	No	No	Yes	No	No		No		No		No		No	No
421	2014-09-18	2014-09-24	6	Health Workers	Health Workers	8	12		No				No		No		Yes			Yes	Yes			Yes	Correct	Yes	No correct			No		No	No	No	No	No	No		No		No		No		No	No
422	2014-09-18	2014-09-24	6	Health Workers	Health Workers	5	5		No				No		No		No			Yes	Yes
423	2014-09-18	2014-09-24	6	Health Workers	Health Workers	8	8		No				No		No		Yes			Yes	Yes			Yes	No correct	No				No		No	No	No	No	No	No		No		No		No		No	No
424	2014-09-18	2014-09-24	6	Health Workers	Health Workers	10	10		No				No		No		Yes			Yes	Yes			No		No				No		No	No	No	Yes	No	No		No		No		No		No	No
425	2014-09-18	2014-09-24	6	Health Workers	Health Workers	7	7		No				No		No		Yes			Yes	Yes			No		Yes	No correct			No		Yes	Yes	Yes	No	No	No		No		No		No		Yes	No
426	2014-09-18	2014-09-24	6	Health Workers	Health Workers	8	8		No				No		No		No			Yes	Yes
427	2014-09-18	2014-09-24	6	Health Workers	Health Workers	4	4		No				No		No		Yes			Yes	Yes			No						No		Yes	Yes	No	Yes	No	No				No		Yes		Yes	No
428	2014-09-18	2014-09-24	6	Health Workers	Health Workers	6	6		No				No		No		Yes			Yes	Yes			Yes	Correct	Yes	No correct			No		No	No	No	Yes	No			No		No		No		No	No
429	2014-09-18	2014-09-24	6	Health Workers	Health Workers	9	9		No				No		No		No			Yes	Yes
430	2014-09-18	2014-09-24	6	Health Workers	Health Workers	6	6		No				No		No		No
431	2014-09-18	2014-09-24	6	Health Workers	Health Workers	4	4		No				No		No		Yes			Yes	Yes			Yes	Correct	Yes	Correct			No		Yes	Yes	Yes	Yes	No	No	other	No		No		Yes		Yes
432	2014-09-18	2014-09-24	6	Health Workers	Health Workers	7	7		No				No		No		Yes			Yes	Yes			Yes	Correct	Yes	No correct			No		Yes	Yes	Yes	Yes	Yes	No						Yes		Yes	No
433	2014-09-18	2014-09-24	6	Health Workers	Health Workers	7	7		No				No		No		No			Yes	Yes
434	2014-09-18	2014-09-24	6	Health Workers	Health Workers	10	10		No				No		No		Yes			Yes	Yes			Yes	Correct	No				No		No	No	No	No	No	No		No		No		No		No	No
435	2014-09-18	2014-09-24	6	Health Workers	Health Workers	11	11		No				No		No		Yes			Yes	Yes			Yes	No correct	Yes	No correct			No		Yes	Yes	No	Yes	No	No	other	No				No		Yes	No
436	2014-09-18	2014-09-24	6	Health Workers	Health Workers	8	8		No				No		No		No			Yes	Yes
437	2014-09-22	2014-09-25	3	Health Workers	Health Workers	5	6		No				No		No		No			Yes	Yes
438	2014-09-21	2014-09-25	4	Health Workers	Health Workers	2	2		No				No		No		No			Yes	Yes			Yes
439	2014-09-22	2014-09-25	3	Health Workers	Health Workers	1	1		No				No		No		No			Yes	Yes
440	2014-09-22	2014-09-25	3	Health Workers	Health Workers	15	15		No				No		No		No			Yes	Yes
441	2014-09-22	2014-09-25	3	Health Workers	Health Workers	7	7		No				No		No		No			Yes	Yes
442	2014-09-22	2014-09-25	3	Health Workers	Health Workers	4	5		No				No		Yes		No			Yes	Yes
443	2014-09-26	2014-09-30	4	Mass Distribution	Mass Distribution	3	3	7	No				No		No		No			Yes	Yes	Yes	Yes	Yes
444	2014-09-26	2014-09-30	4	Mass Distribution	Mass Distribution	2	3	3	No				No		No		No			Yes	Yes	Yes	Yes
446	2014-09-26	2014-09-30	4	Mass Distribution	Mass Distribution	3	3	4	No				No		No		No			Yes	Yes	Yes	Yes	Yes
447	2014-09-26	2014-09-30	4	Mass Distribution	Mass Distribution	1	2	1	No				No		No		No			Yes	Yes	Yes	Yes	Yes
448	2014-09-26	2014-09-30	4	Mass Distribution	Mass Distribution	4	4	1	No				No		No		No			Yes	Yes	Yes	Yes	Yes
449	2014-09-26	2014-09-30	4	Mass Distribution	Mass Distribution	6	6	5	No				No		No		Yes	prevention		Yes	No			Yes	No correct	Yes	No correct					No	No	No	No	No	No		No		No		No		No
450	2014-09-26	2014-09-30	4	Mass Distribution	Mass Distribution	14	14	1	No				No		No		Yes	prevention		Yes	No	No		Yes	No correct	No				No		No	No	No	No	No	No		No		No		No
451	2014-09-26	2014-09-30	4	Mass Distribution	Mass Distribution	4	4	1	No				No		No		Yes	prevention		Yes	No	No	No	Yes	No correct	Yes	No correct					No	No	No	No	No	No		No		No		No
452	2014-09-26	2014-09-30	4	Mass Distribution	Mass Distribution	5	5	1	No				No		No		Yes	prevention						Yes	No correct	Yes	No correct			No		No	No	No	No	No	No
453	2014-09-26	2014-09-30	4	Mass Distribution	Mass Distribution	2	2	2	No				No		No		Yes	prevention		Yes	No			Yes	Correct	No				No		Yes	No	No	No	No	No		No		No		No		Yes
454	2014-09-26	2014-09-30	4	Mass Distribution	Mass Distribution	4	3	1	No				No		No		No			Yes	No
455	2014-09-26	2014-09-30	4	Mass Distribution	Mass Distribution	3	3	8	No				No		No		No			Yes	No	No	No
456	2014-09-26	2014-09-30	4	Mass Distribution	Mass Distribution	22	22		No				No		No		Yes	prevention		Yes	No	No	No	Yes	Correct	Yes
457	2014-09-26	2014-09-30	4	Mass Distribution	Mass Distribution	11	11		No				No		No		No			Yes	No	No	No
458	2014-09-26	2014-09-30	4	Mass Distribution	Mass Distribution	2	2	8	No				No		No		Yes	prevention		Yes	No	No	Yes
459	2014-09-26	2014-09-30	4	Mass Distribution	Mass Distribution	9	9		No				No		No		No			Yes	No	No	No	No
460	2014-09-26	2014-09-30	4	Mass Distribution	Mass Distribution	21	21		No				No		No		No			Yes	Yes	Yes	Yes
461	2014-09-26	2014-09-30	4	Mass Distribution	Mass Distribution	3	3	11	No				No		No		No			Yes	Yes	Yes	Yes
462	2014-09-26	2014-09-30	4	Mass Distribution	Mass Distribution	10	10		No				No		No		No			Yes	No	No	Yes
463	2014-09-25	2014-09-30	5	Mass Distribution	Mass Distribution	14	14	3	No				No		No		No			Yes	Yes	Yes	Yes
464	2014-09-25	2014-09-30	5	Mass Distribution	Mass Distribution	4	4	4	No				No		No		Yes	prevention		Yes	Yes	Yes	Yes	Yes	Correct	Yes	No correct			No		Yes	Yes	Yes	Yes				No		No		Yes		No	No		Yes
465	2014-09-25	2014-09-30	5	Mass Distribution	Mass Distribution	18	18	4	No				No		Yes		Yes	prevention		Yes	Yes	No	No	Yes		Yes	No correct			No		No	No	No	No	No	No		No		No		No		No	No		Yes
466	2014-09-25	2014-09-29	4	Psycho-social	Targeted	6	6	2	No				No		No		Yes			Yes	Yes	Yes	Yes	Yes	Correct	Yes	No correct			No		No	No	No	No	No	No		No		No		No		Yes	No		Yes
467	2014-09-25	2014-09-26	1	Health Workers	Mass Distribution	4	4	1	No				No		No		Yes	prevention		Yes	Yes	Yes	Yes	Yes	Correct	Yes
468	2014-09-21	2014-09-29	8	Psycho-social	Targeted	6	6	3	No				No		Yes	House wife	No			No	No	No	No
469	2014-09-21	2014-09-29	8	Psycho-social	Targeted	15	15	1	No				No		No		Yes	prevention		Yes	Yes	Yes	Yes	Yes	Correct	Yes									Yes
470	2014-09-21	2014-09-29	8	Psycho-social	Targeted	7	7	1	No				No		No		Yes			Yes	Yes	Yes	Yes	Yes	No correct	Yes	No correct			Yes		Yes	Yes	Yes	Yes	Yes	Yes	Burn	No		Yes		Yes		Yes	No		Yes
471	2014-09-21	2014-09-29	8	Psycho-social	Targeted	7	7	1	No				No		No		No			Yes	Yes	Yes	Yes	Yes
472	2014-09-21	2014-09-29	8	Psycho-social	Targeted	5	5	1	No				No		No		No			Yes	Yes	Yes	Yes
473	2014-09-21	2014-09-29	8	Psycho-social	Targeted	3	4	8	No				No		No		No			Yes	Yes	Yes	Yes
474	2014-09-22	2014-09-29	7	Psycho-social	Targeted	15	15	1	No				No		No		No			Yes	Yes	Yes	Yes
475	2014-09-22	2014-09-29	7	Psycho-social	Targeted	5	5	1	No				No		No		No			Yes	Yes	Yes	Yes	Yes
476	2014-09-22	2014-09-29	7	Psycho-social	Targeted	8	5	1	No				No		No		No			Yes	Yes	Yes	Yes
477	2014-09-22	2014-09-29	7	Psycho-social	Targeted	2	2	2	No				No		No		No			Yes	Yes	Yes	Yes
478	2014-09-23	2014-09-29	6	Psycho-social	Targeted	4	6	1	No				No		Yes	House wife	No			Yes	Yes	Yes	Yes
479	2014-09-23	2014-09-29	6	Psycho-social	Targeted	7	7	1	No				No		No		No			Yes	Yes	Yes	Yes
480	2014-09-25	2014-09-29	4	Psycho-social	Targeted	12	14	1	No				No		Yes	Business man & House wife	Yes	prevention		Yes	Yes	Yes	Yes	Yes	Correct	No				No		No	No	No	No	No	No		No		No		No		No	No		No
482	2014-09-25	2014-09-29	4	Psycho-social	Targeted	4	4	1	No				No		No		Yes	prevention		No	Yes	Yes	Yes	No						Yes		Yes	Yes	Yes	Yes	Yes	No	other	No		Yes		Yes		Yes	No		Yes
483	2014-09-25	2014-09-29	4	Psycho-social	Targeted	19	20	1	No				No		Yes	Student	No			Yes	Yes	Yes
484	2014-09-25	2014-09-29	4	Psycho-social	Targeted	8	9	1	No				No		Yes	Farmer	Yes	prevention		Yes				Yes	Correct	Yes	Correct			Yes		No	No	No	No	No	No		No		No		No		No	No		Yes
485	2014-09-25	2014-09-29	4	Psycho-social	Targeted	5	5	1	No				No		No		Yes	prevention		Yes	Yes	No	No	Yes	No correct	Yes	No correct			Yes		Yes	Yes	No	Yes	No	No		No		No		No		Yes	No		Yes
487	2014-09-23	2014-09-29	6	Psycho-social	Targeted	6	6		No				No		No		No			Yes	Yes	Yes	Yes
488	2014-09-23	2014-09-27	4	Gate	Targeted	6	7	1	No				No		No		No			No	Yes	Yes
489	2014-09-23	2014-09-27	4	Gate	Targeted	9	9	1	No				No		No		No			Yes	Yes	Yes	Yes
490	2014-09-23	2014-09-27	4	Gate	Targeted	8	8	5	No				No		No		No			Yes	Yes	Yes	Yes
491	2014-09-23	2014-09-27	4	Gate	Targeted	9	9	2	No				No		No		No			Yes	Yes	Yes	Yes
492	2014-09-23	2014-09-27	4	Gate	Targeted	4	4	3	No				No		No		Yes	prevention		Yes	Yes	Yes	Yes	Yes	Correct	Yes	No correct			No		No	No	No	No	No	No		No		No		No		No	No		No
493	2014-09-23	2014-09-27	4	Gate	Targeted	5	5	1	No				No		No		Yes	prevention		Yes	Yes	Yes	Yes	Yes	Correct	Yes
494	2014-09-21	2014-09-27	6	Gate	Targeted	10	10	1	No				No		No		Yes	prevention		Yes	Yes			Yes	Correct	No				No		No	No	No	No	No	No		No		No		No		No	No		Yes
495	2014-09-21	2014-09-27	6	Gate	Targeted	18	19	4	No				No		No		No			Yes	Yes	Yes	Yes
496	2014-09-21	2014-09-27	6	Gate	Targeted	11	10	1	No				No		No		Yes	prevention		Yes	Yes	Yes	Yes	Yes	Correct	Yes	Correct			Yes		Yes	Yes	Yes	Yes	No	No	Burn	No		Yes		Yes		Yes	No		Yes
498	2014-09-22	2014-09-27	5	Gate	Targeted	5	5	5	No				No		No		No			Yes	Yes	Yes	Yes
499	2014-09-22	2014-09-27	5	Gate	Targeted	9	9	4	No				No		No		No			Yes	Yes	Yes	Yes
500	2014-09-22	2014-09-27	5	Gate	Targeted	2	2	3	No				No		No		Yes			Yes	Yes	Yes	Yes	Yes	Correct	Yes	Correct			Yes		Yes	Yes	Yes	Yes	Yes	Yes	Burn	Yes	Chlorine	Yes		Yes		Yes	No		Yes
502	2014-09-22	2014-09-27	5	Gate	Targeted	8	8	1	No				No		No		No			Yes	Yes	Yes	Yes
503	2014-09-21	2014-09-29	8	Psycho-social	Targeted	4	4	1	No				No		No		Yes	prevention		Yes	Yes	Yes	Yes	Yes
504	2014-09-21	2014-09-29	8	Psycho-social	Targeted	15	15	1	No				No		No		Yes			Yes	Yes	Yes	Yes	Yes	Correct	Yes						Yes	No													No		Yes
505	2014-09-21	2014-09-29	8	Psycho-social	Targeted	22	19	4	No				No		No		Yes			Yes	Yes	Yes	Yes	Yes	Correct	Yes	Correct			Yes		Yes	Yes	No	Yes	No	No	other	No		No				Yes	No		Yes
506	2014-09-23	2014-09-29	6	Psycho-social	Targeted	7	7	5	No				No		Yes		Yes	prevention		Yes	Yes	Yes	Yes	Yes	Correct	Yes	No correct					Yes	No	Yes	No	No	No		Yes	Chlorine	Yes		Yes		Yes	No		Yes
507	2014-09-23	2014-09-29	6	Psycho-social	Targeted	5	5	4	No				No		No		No			Yes	Yes	Yes	Yes
508	2014-09-23	2014-09-29	6	Psycho-social	Targeted	8	8	4	No				No		No		No			Yes	Yes	Yes	Yes
510	2014-09-23	2014-09-29	6	Psycho-social	Targeted	3	3	4	No				No		No		No			Yes	Yes	Yes	Yes
511	2014-09-23	2014-09-29	6	Psycho-social	Targeted	6	6	4	No				No		No		Yes	prevention		Yes	Yes	Yes	Yes	Yes	Correct	Yes																			Yes	No		Yes
512	2014-09-23	2014-09-29	6	Psycho-social	Targeted	4	4		No				No		No		Yes	prevention		Yes	Yes	Yes	Yes	Yes	Correct	Yes	Correct
513	2014-09-23	2014-09-29	6	Psycho-social	Targeted	2	2	8	No				No		No		No			Yes	Yes	Yes	Yes
514	2014-09-23	2014-09-29	6	Psycho-social	Targeted	2	2	5	No				No		No		No			No	No	Yes	Yes	Yes
515	2014-09-23	2014-09-29	6	Psycho-social	Targeted	1	1	8	No				No		No		Yes	prevention		Yes	Yes	Yes	Yes	Yes	Correct	Yes	Correct
516	2014-09-23	2014-09-29	6	Psycho-social	Targeted	1	1	10	No				No		Yes		Yes	prevention		Yes	Yes	Yes	Yes	Yes
517	2014-09-23	2014-09-29	6	Psycho-social	Targeted	2	2		No				No		No		Yes	prevention		Yes	Yes	No	No
518	2014-09-23	2014-09-29	6	Psycho-social	Targeted	5	5		No				No		No		No			Yes	Yes	Yes	Yes
520	2014-09-19	2014-09-25	6	Gate	Targeted	3	3	2	No				No		No		No	Care for the sick		Yes	Yes	Yes	Yes
521	2014-09-19	2014-09-25	6	Gate	Targeted	20	18	4	No				No		No		Yes	prevention		Yes	Yes	Yes	Yes	Yes	No correct					Yes		Yes	Yes	Yes	Yes	Yes	Yes	other	Yes	Chlorine	Yes		Yes		Yes	No		Yes
522	2014-09-20	2014-09-25	5	Gate	Targeted	9	9	1	No				No		Yes	Teacher & Farmer	Yes	prevention		Yes	Yes	Yes	Yes	Yes	No correct	Yes						No	No	No	Yes	No	No		No		No		No		No	No		Yes
523	2014-09-19	2014-09-25	6	Gate	Targeted	15	16	1	No				No		No		Yes			Yes	Yes	Yes	Yes	Yes	Correct	Yes	Correct			Yes		Yes	Yes	Yes	Yes	Yes	Yes	Burn			Yes		Yes		Yes	No		Yes
524	2014-09-19	2014-09-25	6	Gate	Targeted	14	17	4	No				No		Yes	House Wife, Business man & Toddler	Yes			Yes	Yes	Yes	Yes	Yes	Correct	Yes	Correct			Yes		Yes	Yes	Yes	Yes	Yes	Yes	Burn	No		Yes		Yes		Yes	No		Yes
525	2014-09-22	2014-09-25	3	Gate	Targeted	5	5	1	No				No		No		No			Yes	Yes	Yes	Yes
526	2014-09-22	2014-09-25	3	Gate	Targeted	7	8	1	No				No		No		No			Yes	Yes	Yes	Yes
527	2014-09-22	2014-09-25	3	Gate	Targeted	5	5	6	No				No		No		No			Yes	Yes	Yes
528	2014-09-18	2014-09-25	7	Health Workers	Health Workers	3	6	1	No				No		No		No			Yes	Yes	Yes	Yes
531	2014-09-20	2014-09-25	5	Health Workers	Health Workers	1	1	5	No				No		No		No			No	Yes	Yes	Yes	Yes
532	2014-09-20	2014-09-25	5	Health Workers	Health Workers	7	7	1	No				No		No		No			Yes	Yes	Yes	Yes
533	2014-09-17	2014-09-25	8	Health Workers	Health Workers	4	4	5	No				No		No		No			Yes	Yes	No
534	2014-09-15	2014-09-25	10	Health Workers	Health Workers	5	5		No				No		No		Yes	prevention		Yes	Yes	Yes	Yes	Yes	Correct	Yes	Correct
536	2014-09-15	2014-09-25	10	Health Workers	Health Workers	7	7	1	No				No		No		No			Yes	Yes	Yes	Yes
537	2014-09-15	2014-09-25	10	Health Workers	Health Workers	10	10	4	No				No		No		Yes	prevention		Yes	Yes	Yes	Yes	Yes	Correct	Yes	Correct
538	2014-09-15	2014-09-25	10	Health Workers	Health Workers	3	3	5	No				No		No		Yes	prevention		Yes				No
539	2014-09-17	2014-09-25	8	Health Workers	Health Workers	6	6	4	No				No		No		No			Yes	Yes	Yes	Yes	No
540	2014-09-15	2014-09-25	10	Health Workers	Health Workers	8	8	2	No				No		No		No			Yes	Yes	Yes	Yes
541	2014-09-15	2014-09-25	10	Health Workers	Health Workers	11	11	1	No				No		No		No			Yes	Yes	Yes	Yes
542	2014-09-15	2014-09-25	10	Health Workers	Health Workers	6	6		No				No		No		No			Yes	Yes	Yes	Yes
543	2014-09-23	2014-09-27	4	Gate	Targeted	7	7		No				No		No		Yes	Hand washing		Yes				Yes	Correct	Yes	No correct
544	2014-09-22	2014-09-27	5	Gate	Targeted	8	8	6	No				No		No		No	prevention		Yes	Yes	Yes	Yes
545	2014-09-23	2014-09-27	4	Gate	Targeted	7	7	4	No				No		No		Yes	Hand washing		Yes	Yes	Yes	Yes	Yes	Correct	Yes	No correct
546	2014-09-23	2014-09-27	4	Gate	Targeted	7	7		No				No		No		No			Yes	Yes	Yes	Yes	Yes	No correct
547	2014-09-23	2014-09-27	4	Gate	Targeted	10	10		No				No		No		No	Care for the sick		Yes	Yes	Yes	Yes
548	2014-09-22	2014-09-27	5	Gate	Targeted	2	2		No				No		No		Yes	Hand washing		Yes	Yes	Yes	Yes	Yes	Correct
549	2014-09-24	2014-09-29	5	Psycho-social	Targeted	3	6	1	No				No		No		Yes	prevention		Yes	Yes	Yes	Yes	Yes	No correct	No				No		Yes	Yes	No	No	No	No		No		No		No		Yes	No		Yes
550	2014-09-26	2014-09-30	4	Mass Distribution	Mass Distribution	12	12	3	No				No		No		No			Yes	Yes	Yes	Yes
551	2014-09-26	2014-09-30	4	Mass Distribution	Mass Distribution	3	3	2	No				No		No		No			No	Yes	Yes	Yes	Yes
552	2014-09-26	2014-09-30	4	Mass Distribution	Mass Distribution	5	5	4	No				No		No		No				Yes	Yes	Yes	Yes
553	2014-09-26	2014-09-30	4	Mass Distribution	Mass Distribution	14	14		No				No		No		No			Yes	No	No	Yes
554	2014-09-26	2014-09-30	4	Mass Distribution	Mass Distribution	5	5	4	No				No		No		No			Yes	Yes	Yes	Yes
555	2014-09-26	2014-09-30	4	Mass Distribution	Mass Distribution	4	4	8	No				No		No		No			Yes	No	No	No
556	2014-09-26	2014-09-30	4	Mass Distribution	Mass Distribution	6	6	10	No				No		No		No			Yes	Yes	Yes	Yes	Yes
557	2014-09-21	2014-09-25	4	Gate	Targeted	2	5	1	No				No		Yes	Taxi Driver, baby	Yes	prevention		Yes	Yes	Yes	Yes	Yes	Correct	No				No			Yes	No	Yes	No	No	other	No		No		No		Yes	Yes		Yes
558	2014-09-21	2014-09-25	4	Gate	Targeted	1	4	2	No				No		No		Yes	prevention		Yes	Yes	Yes	Yes	Yes		Yes	Correct			No		Yes	Yes	Yes	Yes	Yes	Yes	Burn	Yes	Chlorine	Yes		Yes		Yes	No		Yes
559	2014-09-30	2014-10-02	2	case investigation	Targeted	4	4	1	No				No		No		No			Yes	Yes	Yes	Yes	Yes
560	2014-09-29	2014-10-02	3	case investigation	Targeted	7	7	1	No				No		No		No			Yes	Yes	Yes	Yes	Yes
561	2014-09-25	2014-10-02	7	case investigation	Targeted	5	7	5	No				No		No		No			Yes	Yes	Yes	Yes	Yes
562	2014-09-25	2014-10-02	7	case investigation	Targeted	9	9	1	No				No		No		No			Yes	Yes	Yes	Yes	Yes
563	2014-09-29	2014-10-02	3	case investigation	Targeted	8	8	1	No				No		No		No			Yes	Yes	Yes	Yes	Yes
564	2014-09-29	2014-10-02	3	case investigation	Targeted	5	5	10	No				No		No		No			Yes	Yes	Yes	Yes	Yes
565	2014-09-01	2014-10-02	31	case investigation	Targeted	7	7	1	No				No		No		No			Yes	Yes	Yes	Yes	Yes
566	2014-09-29	2014-10-02	3	case investigation	Targeted	4	4	4	No				No		No		No			Yes	Yes	Yes	Yes
569	2014-09-29	2014-10-02	3	case investigation	Targeted	5	5	4	No				No		No		No			Yes	Yes	Yes	Yes	Yes
570	2014-09-29	2014-10-02	3	case investigation	Targeted	5	5	1	No				No		No		No			Yes	Yes	Yes	Yes	Yes
571	2014-09-28	2014-10-02	4	case investigation	Targeted	3	3	1	No				No		No		No			Yes	Yes	Yes	Yes
572	2014-09-23	2014-10-02	9	case investigation	Targeted	8	8	1	No				No		No		No			Yes	Yes	Yes	Yes
573	2014-09-28	2014-10-02	4	case investigation	Targeted	4	4	1	No				No		No		No			Yes	Yes	Yes	Yes
575	2014-09-28	2014-10-02	4	case investigation	Targeted	11	11	3	No				No		No		Yes			Yes	Yes	Yes	Yes	Yes	Correct	Yes	No correct			Yes		Yes	Yes	Yes	Yes	Yes	Yes	Burn	No		Yes		Yes		Yes	No		Yes
576	2014-09-28	2014-10-02	4	case investigation	Targeted	4	4	6	No				No		No		Yes	Hand washing		Yes	Yes	Yes	Yes	Yes	No correct	Yes	No correct
578	2014-09-23	2014-10-02	9	case investigation	Targeted	10	10	1	No				No		No		No			Yes	Yes	Yes	Yes
580	2014-09-21	2014-10-02	11	case investigation	Targeted	3	3	6	No				No		No		Yes	Hand washing		Yes	Yes	Yes	Yes	Yes	Correct	Yes	Correct																			No		Yes
582	2014-09-20	2014-10-02	12	case investigation	Targeted	8	8	1	No				No		No		No			Yes	Yes	Yes	Yes
584	2014-09-20	2014-10-02	12	case investigation	Targeted	4	4	3	No				No		No		Yes			Yes	Yes	Yes	Yes	Yes	Correct	Yes	Correct																			No		Yes
585	2014-09-21	2014-10-02	11	case investigation	Targeted	5	5	1	No				No		No		Yes	Hand washing		Yes	Yes	Yes	Yes	Yes	Correct
586	2014-09-24	2014-10-02	8	case investigation	Targeted	4	4	1	No				No		No		No			Yes	Yes	Yes	Yes
587	2014-09-21	2014-10-02	11	case investigation	Targeted	6	6	1	No				No		No		No			Yes	Yes	Yes	Yes	Yes	No correct	Yes	No correct
588	2014-09-20	2014-10-02	12	case investigation	Targeted	11	11	1	No				No		No		Yes			Yes	Yes	Yes	Yes	Yes	Correct	Yes	Correct
589	2014-09-20	2014-10-02	12	case investigation	Targeted	6	6	1	No				No		No		No			Yes	Yes	Yes	Yes
590	2014-09-29	2014-10-02	3	case investigation	Targeted	5	5	6	No				No		No		No			Yes	Yes	Yes	Yes
591	2014-09-29	2014-10-02	3	case investigation	Targeted	8	8	1	No				No		No		Yes	Hand washing		Yes	Yes	Yes	Yes	Yes	Correct	Yes	Correct
592	2014-09-30	2014-10-02	2	case investigation	Targeted	9	9	1	No				No		No		No			Yes	Yes	Yes	Yes
593	2014-09-29	2014-10-02	3	case investigation	Targeted	3	3	1	No				No		No		Yes	Hand washing		Yes	Yes	Yes	Yes	Yes	Correct	Yes	No correct
595	2014-09-29	2014-10-03	4	case investigation	Targeted	6	6	1	No				No		No		No			Yes	Yes	Yes	Yes	Yes																								Yes
596	2014-09-29	2014-10-03	4	case investigation	Targeted	10	10	1	No				No		No		No			Yes	Yes	Yes	Yes																									Yes
597	2014-09-25	2014-10-03	8	case investigation	Targeted	7	6	1	No				No		No		No			Yes	Yes	Yes	Yes																									Yes
598	2014-09-25	2014-10-03	8	case investigation	Targeted	10	9	1	No				No		No		No			Yes	Yes	Yes	Yes																									Yes
599	2014-09-25	2014-10-03	8	case investigation	Targeted	7	7	1	No				No		No		No			Yes	Yes	Yes	Yes																									Yes
600	2014-09-29	2014-10-03	4	case investigation	Targeted	18	18	1	No				No		No		No			Yes	Yes	Yes	Yes																									Yes
601	2014-09-25	2014-10-03	8	case investigation	Targeted	4	4	1	No				No		No		No			Yes	Yes	Yes	Yes																									Yes
602	2014-09-25	2014-10-03	8	case investigation	Targeted	1	1	1	No				No		No		Yes	prevention		Yes	Yes	Yes	Yes	Yes	Correct	Yes	Correct																					Yes
603	2014-09-29	2014-10-03	4	case investigation	Targeted	6	6	1	No				No		No		No			Yes	Yes	Yes	Yes																									Yes
605	2014-09-18	2014-10-03	15	Health Workers	Health Workers	10	10	1	No				No		No		Yes	cleaning		Yes	Yes	Yes	Yes	Yes																								Yes
606	2014-09-18	2014-10-03	15	Health Workers	Health Workers	1	1	5	No				No		No		No			Yes	Yes	Yes	Yes																									Yes
607	2014-09-19	2014-10-03	14	Health Workers	Health Workers	4	4	9	No				No		No		Yes	prevention		Yes	Yes	Yes	Yes	Yes																								Yes
608	2014-09-18	2014-10-03	15	Health Workers	Health Workers	4	4	1	No				No		No		No			Yes	Yes	Yes	Yes																									Yes
609	2014-09-18	2014-10-03	15	Health Workers	Health Workers	10	10	1	No				No		No		No			Yes	Yes	Yes	Yes																									Yes
610	2014-09-19	2014-10-03	14	Health Workers	Health Workers	11	11	1	No				No		No		Yes	prevention		Yes	Yes	Yes	Yes	Yes																								Yes
611	2014-09-28	2014-10-03	5	case investigation	Targeted	3	3	4	No				No		No		No			Yes	Yes	Yes	Yes
612	2014-09-27	2014-10-03	6	case investigation	Targeted	6	6	1	No				No		No		No			Yes	Yes	Yes	Yes
613	2014-09-28	2014-10-03	5	case investigation	Targeted	7	7	1	No				No		No		Yes	using bags for trash		Yes	Yes	Yes	Yes	No
614	2014-09-27	2014-10-03	6	Health Workers	Health Workers	6	6	4	No				No		No		No			Yes	Yes	Yes	Yes
615	2014-09-19	2014-10-03	14	Health Workers	Health Workers	10	10	1	No				No		No		No			Yes	Yes	Yes	Yes
616	2014-09-18	2014-10-03	15	Health Workers	Health Workers	10	10	1	No				No		No		Yes	Hand washing		Yes	Yes	Yes	Yes	Yes	Correct	Yes	Correct
618	2014-09-19	2014-10-03	14	Health Workers	Health Workers	12	12	1	No				No		No		Yes	cleaning		Yes	Yes	Yes	Yes	Yes	Correct	Yes	Correct
619	2014-09-21	2014-10-03	12	Health Workers	Health Workers	7	7	1	No				No		No		Yes	Hand washing		Yes	Yes	Yes	Yes	Yes	Correct	Yes	Correct
620	2014-09-19	2014-10-03	14	Health Workers	Health Workers	6	6	1	No				No		No		Yes	Hand washing		Yes	Yes	Yes	Yes	Yes	Correct	Yes	Correct
621	2014-09-18	2014-10-03	15	Health Workers	Health Workers	6	6	1	No				No		No		No			Yes	Yes	Yes	Yes
622	2014-09-25	2014-10-03	8	Health Workers	Health Workers	10	10	1	No				No		No		Yes			Yes	Yes	Yes	Yes	Yes	No correct	Yes	No correct
623	2014-09-25	2014-10-03	8	Health Workers	Health Workers	11	11	1	No				No		No		No			No	Yes	Yes	Yes
624	2014-09-25	2014-10-03	8	Health Workers	Health Workers	8	8	1	No				No		No		Yes	cleaning		Yes	Yes	Yes	Yes	Yes	No correct	Yes	No correct
625	2014-09-18	2014-10-03	15	Health Workers	Health Workers	13	13	1	No				No		No		No			Yes	Yes	Yes	Yes
626	2014-09-18	2014-10-03	15	Health Workers	Health Workers	6	6	1	No				No		No		Yes	Hand washing		Yes	Yes	Yes	Yes	Yes	Correct
627	2014-09-19	2014-10-03	14	Health Workers	Health Workers	2	2	1	No				No		No		Yes	Hand washing		Yes	Yes	Yes	Yes	Yes	Correct	Yes	Correct
628	2014-09-18	2014-10-03	15	Health Workers	Health Workers	4	4	1	No				No		No		Yes	Hand washing		Yes	Yes	Yes	Yes	Yes	Correct	Yes	Correct
629	2014-09-19	2014-10-03	14	Health Workers	Health Workers	10	10	1	No				No		No		Yes	Hand washing		Yes	Yes	Yes	Yes	Yes	Correct
630	2014-09-19	2014-10-03	14	Health Workers	Health Workers	6	6	1	No				No		No		No			Yes	Yes	Yes	Yes
631	2014-09-19	2014-10-03	14	Health Workers	Health Workers	9	9	1	No				No		No		Yes	Hand washing		Yes	Yes	Yes	Yes	Yes	No correct	Yes	No correct
632	2014-09-19	2014-10-03	14	Health Workers	Health Workers	13	13	1	No				No		No		No			Yes	Yes	Yes	Yes
633	2014-09-19	2014-10-03	14	Health Workers	Health Workers	19	19	1	No				No		No		No			Yes	Yes	Yes	Yes
634	2014-09-19	2014-10-03	14	Health Workers	Health Workers	10	10	1	No				No		No		Yes	Hand washing		Yes	Yes	Yes	Yes	Yes	Correct	Yes	Correct
635	2014-09-19	2014-10-03	14	Health Workers	Health Workers	11	11	1	No				No		No		Yes	Hand washing		Yes	Yes	Yes	Yes	Yes	Correct	Yes	Correct
636	2014-09-19	2014-10-03	14	Health Workers	Health Workers	6	6	1	No				No		No		No			Yes	Yes	Yes	Yes
637	2014-09-19	2014-10-03	14	Health Workers	Health Workers	9	9	3	No				No		No		Yes	prevention		Yes	Yes	Yes	Yes	Yes	Correct	Yes	Correct
638	2014-09-27	2014-10-04	7	Mass Distribution	Mass Distribution	8	8	1	No				No		No		No			Yes	Yes	Yes	Yes																									Yes
639	2014-09-27	2014-10-04	7	Mass Distribution	Mass Distribution	5	5	3	No				No		No		No			Yes	Yes	Yes	Yes																									Yes
640	2014-09-27	2014-10-04	7	Mass Distribution	Mass Distribution	3	3	4	No				No		No		No			Yes	Yes	Yes	Yes																									Yes
641	2014-09-27	2014-10-04	7	Mass Distribution	Mass Distribution	5	5	6	No				No		No		No			Yes	Yes	Yes	Yes																									Yes
642	2014-09-27	2014-10-04	7	Mass Distribution	Mass Distribution	8	8	2	No				No		No		No			Yes	Yes	Yes	Yes																									Yes
643	2014-09-27	2014-10-04	7	Mass Distribution	Mass Distribution	2	2	8	No				No		No		No			Yes	Yes	Yes	Yes																									Yes
644	2014-09-27	2014-10-04	7	Mass Distribution	Mass Distribution	3	3	6	No				No		No		No			Yes	Yes	Yes	Yes																									Yes
645	2014-09-27	2014-10-04	7	Mass Distribution	Mass Distribution	5	5	4	No				No		No		No			Yes	Yes	Yes	Yes																									Yes
646	2014-09-27	2014-10-04	7	Mass Distribution	Mass Distribution	6	6	4	No				No		No		No			Yes	Yes	Yes	Yes																									Yes
647	2014-09-27	2014-10-04	7	Mass Distribution	Mass Distribution	3	3	5	No				No		No		Yes	Hand washing		Yes	Yes	Yes	Yes	Yes	Correct																							Yes
648	2014-09-27	2014-10-04	7	Mass Distribution	Mass Distribution	2	2	3	No				No		No		No			Yes	Yes	Yes	Yes																									Yes
649	2014-09-27	2014-10-04	7	Mass Distribution	Mass Distribution	10	10	1	No				No		No		No			Yes	Yes	Yes	Yes																									Yes
650	2014-09-29	2014-10-04	5	Mass Distribution	Mass Distribution	5	5	6	No				No		No		No			Yes	Yes	Yes	Yes																									Yes
651	2014-09-22	2014-10-04	12	Health Workers	Health Workers	10	10	1	No				No		No		No			Yes	Yes	Yes	Yes																									Yes
652	2014-09-18	2014-10-04	16	Health Workers	Health Workers	6	6	1	No				No		No		No			Yes	Yes	Yes	Yes																									Yes
653	2014-09-29	2014-10-04	5	Mass Distribution	Mass Distribution	2	2	5	No				No		No		No			Yes	Yes	Yes	Yes																									Yes
654	2014-09-29	2014-10-04	5	Mass Distribution	Mass Distribution	6	6	4	No				No		No		No			Yes	Yes	Yes	Yes																									Yes
655	2014-09-29	2014-10-04	5	Mass Distribution	Mass Distribution	10	10	1	No				No		No		Yes	Hand washing		Yes	Yes	Yes	Yes	Yes	Correct	Yes	Correct																					Yes
656	2014-09-29	2014-10-04	5	Mass Distribution	Mass Distribution	7	7	3	No				No		No		No			Yes	Yes	Yes	Yes
657	2014-09-29	2014-10-04	5	Mass Distribution	Mass Distribution	4	4	1	No				No		No		No			Yes	Yes	Yes	Yes
658	2014-09-29	2014-10-04	5	Mass Distribution	Mass Distribution	9	9	1	No				No		No		No			Yes	Yes	Yes	Yes
659	2014-09-29	2014-10-04	5	Mass Distribution	Mass Distribution	4	4	6	No				No		No		No			Yes	Yes	Yes	Yes
660	2014-09-29	2014-10-04	5	Mass Distribution	Mass Distribution	5	5	6	No				No		No		No			Yes	Yes	Yes	Yes
661	2014-09-29	2014-10-04	5	Mass Distribution	Mass Distribution	7	7	4	No				No		No		No			Yes	Yes	Yes	Yes
662	2014-09-29	2014-10-04	5	Mass Distribution	Mass Distribution	8	8	1	No				No		No		Yes	Hand washing		Yes	Yes	Yes	Yes	Yes	Correct	Yes	Correct
663	2014-09-29	2014-10-04	5	Mass Distribution	Mass Distribution	8	8	7	No				No		No		No			Yes	Yes	Yes	Yes
664	2014-09-29	2014-10-04	5	Mass Distribution	Mass Distribution	3	3	1	No				No		No		No			Yes	Yes	Yes	Yes
665	2014-09-29	2014-10-04	5	Mass Distribution	Mass Distribution	7	7	1	No				No		No		No			Yes	Yes	Yes	Yes
666	2014-09-29	2014-10-04	5	Mass Distribution	Mass Distribution	9	9	1	No				No		No		Yes	Hand washing		Yes	Yes	Yes	Yes	Yes	Correct	Yes	No correct
667	2014-09-29	2014-10-04	5	Mass Distribution	Mass Distribution	2	2	6	No				No		No		No			Yes	Yes	Yes	Yes
668	2014-09-29	2014-10-04	5	Mass Distribution	Mass Distribution	3	3	4	No				No		No		Yes	Hand washing		Yes	Yes	Yes	Yes	Yes	Correct	Yes	No correct
669	2014-09-29	2014-10-04	5	Mass Distribution	Mass Distribution	2	2	6	No				No		No		No			Yes	Yes	Yes	Yes
670	2014-09-29	2014-10-04	5	Mass Distribution	Mass Distribution	7	7	8	No				No		No		No			Yes	Yes	Yes	Yes
671	2014-09-29	2014-10-04	5	Mass Distribution	Mass Distribution	7	7	1	No				No		No		No			Yes	Yes	Yes	Yes
672	2014-09-29	2014-10-04	5	Mass Distribution	Mass Distribution	3	3	8	No				No		No		No			Yes	Yes	Yes	Yes
673	2014-09-29	2014-10-04	5	Mass Distribution	Mass Distribution	6	6	1	No				No		No		No			Yes	Yes	Yes	Yes
674	2014-09-18	2014-10-04	16	Health Workers	Mass Distribution	4	4	1	No				No		No		Yes	Hand washing		Yes	Yes	Yes	Yes	Yes	Correct	Yes	Correct
675	2014-09-18	2014-10-04	16	Health Workers	Mass Distribution	5	5	6	No				No		No		Yes	Hand washing		Yes	Yes	Yes	Yes	Yes	Correct	Yes	Correct
676	2014-09-20	2014-10-04	14	Health Workers	Mass Distribution	8	8	1	No				No		No		No			Yes	Yes	Yes	Yes
677	2014-09-14	2014-10-04	20	Health Workers	Mass Distribution	19	19	1	No				No		No		Yes	Hand washing		Yes	Yes	Yes	Yes	Yes	Correct
678	2014-09-19	2014-10-04	15	Health Workers	Mass Distribution	4	4	5	No				No		No		No			Yes	Yes	Yes	Yes
679	2014-09-19	2014-10-04	15	Health Workers	Mass Distribution	1	1	3	No				No		No		Yes	To clean my room		Yes	Yes	Yes	Yes	Yes	Correct	Yes	Correct
680	2014-09-15	2014-10-04	19	Health Workers	Mass Distribution	2	2	9	No				No		No		Yes	Hand washing		Yes	Yes	Yes	Yes	Yes	Correct	Yes	Correct
681	2014-09-19	2014-10-04	15	Health Workers	Mass Distribution	3	3	10	No				No		No		No			Yes	Yes	Yes	Yes
682	2014-09-22	2014-10-04	12	Health Workers	Mass Distribution	12	12	1	No				No		No		No			Yes	Yes	Yes	Yes
683	2014-09-24	2014-10-04	10	Health Workers	Mass Distribution	9	9	1	No				No		No		Yes	To spray my house with the chlorine		Yes	Yes	Yes	Yes	Yes	Correct	Yes	Correct
684	2014-09-20	2014-10-04	14	Health Workers	Mass Distribution	3	3	5	No				No		No		Yes	Using the glove for work		Yes	Yes	Yes	Yes
685	2014-09-18	2014-10-06	18	Health Workers	Mass Distribution	6	6	1	No				No		No		Yes	Hand washing		Yes	Yes	Yes	Yes	Yes	Correct	Yes	Correct
686	2014-09-18	2014-10-06	18	Health Workers	Mass Distribution	6	6	1	No				No		No		Yes	Hand washing		Yes	Yes	Yes	Yes	Yes	Correct	Yes	Correct
687	2014-09-18	2014-10-06	18	Health Workers	Mass Distribution	7	7	1	No				No		No		Yes	Hand washing		Yes	Yes	Yes	Yes	Yes	Correct	Yes	Correct
688	2014-09-18	2014-10-06	18	Health Workers	Mass Distribution	7	7	1	No				No		No		Yes	Hand washing		Yes	Yes	Yes	Yes	Yes	Correct	Yes	Correct
689	2014-09-18	2014-10-06	18	Health Workers	Mass Distribution	9	9	1	No				No		No		Yes	Hand washing		Yes	Yes	Yes	Yes	Yes	Correct	Yes	Correct
690	2014-09-18	2014-10-06	18	Health Workers	Mass Distribution	6	6	1	No				No		No		Yes	Hand washing		Yes	Yes	Yes	Yes	Yes	Correct	Yes	Correct
691	2014-09-18	2014-10-06	18	Health Workers	Mass Distribution	3	3	1	No				No		No		Yes	Hand washing		Yes	Yes	Yes	Yes	Yes	Correct	Yes	Correct
692	2014-09-18	2014-10-06	18	Health Workers	Mass Distribution	3	3	1	No				No		No		No			Yes	Yes	Yes	Yes
693	2014-09-18	2014-10-06	18	Health Workers	Mass Distribution	7	7	1	No				No		No		Yes	Hand washing		Yes	Yes	Yes	Yes	Yes	Correct	Yes	Correct
694	2014-09-19	2014-10-06	17	Health Workers	Mass Distribution	8	8	1	No				No		No		Yes	Hand washing		Yes	Yes	Yes	Yes	Yes	Correct	Yes	Correct
695	2014-09-19	2014-10-06	17	Health Workers	Mass Distribution	10	10	1	No				No		No		Yes	Hand washing		Yes	Yes	Yes	Yes	Yes	Correct	Yes	Correct
696	2014-09-19	2014-10-06	17	Health Workers	Mass Distribution	8	8	1	No				No		No		No			Yes	Yes	Yes	Yes
697	2014-09-19	2014-10-06	17	Health Workers	Mass Distribution	7	7	1	No				No		No		Yes	Hand washing		Yes	Yes	Yes	Yes	Yes	Correct	Yes	Correct
698	2014-09-19	2014-10-06	17	Health Workers	Mass Distribution	3	3	4	No				No		No		Yes	Hand washing		Yes	Yes	Yes	Yes	Yes	Correct	Yes	Correct
699	2014-09-22	2014-10-06	14	Mass Distribution	Mass Distribution	3	3	4	No				No		No		No			Yes	Yes	Yes	Yes
701	2014-09-22	2014-10-06	14	Health Workers	Mass Distribution	4	4	2	No				No		No		No			Yes	Yes	Yes	Yes
702	2014-09-22	2014-10-06	14	Health Workers	Mass Distribution	12	12	1	No				No		No		No			Yes	Yes	Yes	Yes
703	2014-09-24	2014-10-06	12	Health Workers	Mass Distribution	4	4	1	No				No		No		Yes	Hand washing		Yes	Yes	Yes	Yes	Yes	Correct	Yes	Correct
704	2014-09-24	2014-10-06	12	Health Workers	Mass Distribution	9	9	1	No				No		No		Yes	Hand washing		Yes	Yes	Yes	Yes	Yes	Correct	Yes	Correct
705	2014-09-24	2014-10-06	12	Health Workers	Mass Distribution	5	5	4	No				No		No		Yes	Hand washing		Yes	Yes	Yes	Yes	Yes	Correct	Yes	Correct
706	2014-09-26	2014-10-06	10	Health Workers	Mass Distribution	2	2	1	No				No		No		Yes	Hand washing		Yes	Yes	Yes	Yes	Yes	Correct	Yes	Correct
707	2014-10-02	2014-10-06	4	Mass Distribution	Mass Distribution	6	6	3	No				No		No		No			Yes	Yes	Yes	Yes																									Yes
708	2014-10-02	2014-10-06	4	Mass Distribution	Mass Distribution	7	7	5	No				No		No		No			Yes	Yes	Yes	Yes																									Yes
709	2014-10-02	2014-10-06	4	Mass Distribution	Mass Distribution	9	9	1	No				No		No		No			Yes	Yes	Yes	Yes																									Yes
710	2014-10-02	2014-10-06	4	Mass Distribution	Mass Distribution	2	2	3	No				No		No		No			Yes	Yes	Yes	Yes																									Yes
711	2014-10-02	2014-10-06	4	Mass Distribution	Mass Distribution	9	9	3	No				No		No		No			Yes	Yes	Yes	Yes																									Yes
712	2014-10-02	2014-10-06	4	Mass Distribution	Mass Distribution	8	8	3	No				No		No		No			Yes	Yes	Yes	Yes																									Yes
713	2014-10-02	2014-10-06	4	Mass Distribution	Mass Distribution	7	7	1	No				No		No		No			Yes	Yes	Yes	Yes																									Yes
714	2014-10-02	2014-10-06	4	Mass Distribution	Mass Distribution	4	4	1	No				No		No		No			Yes	Yes	Yes	Yes																									Yes
715	2014-10-02	2014-10-06	4	Mass Distribution	Mass Distribution	5	5	1	No				No		No		No			Yes	Yes	Yes	Yes																									Yes
716	2014-10-02	2014-10-06	4	Mass Distribution	Mass Distribution	4	4	5	No				No		No		No			Yes	Yes	Yes	Yes																									Yes
717	2014-10-02	2014-10-06	4	Mass Distribution	Mass Distribution	8	8	1	No				No		No		No			Yes	Yes	Yes	Yes																									Yes
718	2014-10-02	2014-10-06	4	Mass Distribution	Mass Distribution	3	3	6	No				No		No		No			Yes	Yes	Yes	Yes																									Yes
719	2014-10-02	2014-10-06	4	Mass Distribution	Mass Distribution	3	3	9	No				No		No		No			Yes	Yes	Yes	Yes																									Yes
720	2014-10-02	2014-10-06	4	Mass Distribution	Mass Distribution	2	2	5	No				No		No		No			Yes	Yes	Yes	Yes																									Yes
721	2014-10-02	2014-10-06	4	Mass Distribution	Mass Distribution	6	6	5	No				No		No		No			Yes	Yes	Yes	Yes																									Yes
722	2014-10-02	2014-10-06	4	Mass Distribution	Mass Distribution	5	5	4	No				No		No		No			Yes	Yes	Yes	Yes																									Yes
723	2014-10-02	2014-10-06	4	Mass Distribution	Mass Distribution	9	9	12	No				No		No		Yes	Hand washing		Yes	Yes	Yes	Yes	Yes	No correct																							Yes
724	2014-10-03	2014-10-06	3	Mass Distribution	Mass Distribution	4	4	1	No				No		No		No			Yes	Yes	Yes	Yes																									Yes
725	2014-10-03	2014-10-06	3	Mass Distribution	Mass Distribution	9	9	2	No				No		No		Yes	Hand washing		Yes	Yes	Yes	Yes	Yes	No correct	Yes	No correct																					Yes
726	2014-10-03	2014-10-06	3	Mass Distribution	Mass Distribution	6	6	1	No				No		No		Yes	Hand washing		Yes	Yes	Yes	Yes	Yes	Correct	Yes	No correct																					Yes
727	2014-10-03	2014-10-06	3	Mass Distribution	Mass Distribution	2	2	1	No				No		No		Yes	Hand washing		Yes	Yes	Yes	Yes	Yes	Correct	Yes	No correct																					Yes
728	2014-10-03	2014-10-06	3	Mass Distribution	Mass Distribution	6	6	1	No				No		No		No			Yes	Yes	Yes	Yes																									Yes
729	2014-10-03	2014-10-06	3	Mass Distribution	Mass Distribution	8	8	1	No				No		No		Yes	Hand washing		Yes	Yes	Yes	Yes	Yes	Correct	Yes	Correct																					Yes
730	2014-10-03	2014-10-06	3	Mass Distribution	Mass Distribution	3	3	9	No				No		No		No			Yes	Yes	Yes	Yes																									Yes
731	2014-10-03	2014-10-06	3	Mass Distribution	Mass Distribution	5	5	1	No				No		No		No			Yes	Yes	Yes	Yes																									Yes
732	2014-10-03	2014-10-06	3	Mass Distribution	Mass Distribution	14	14	1	No				No		No		Yes	Hand washing		Yes	Yes	Yes	Yes																									Yes
733	2014-10-03	2014-10-06	3	Mass Distribution	Mass Distribution	8	8	1	No				No		No		No			Yes	Yes	Yes	Yes																									Yes
734	2014-10-03	2014-10-06	3	Mass Distribution	Mass Distribution	6	6	1	No				No		No		No			Yes	Yes	Yes	Yes																									Yes
735	2014-10-03	2014-10-06	3	Mass Distribution	Mass Distribution	8	6	1	No				No		No		No			Yes	Yes	Yes	Yes																									Yes
736	2014-10-03	2014-10-06	3	Mass Distribution	Mass Distribution	4	4	2	No				No		No		No			Yes	Yes	Yes	Yes																									Yes
737	2014-10-03	2014-10-06	3	Mass Distribution	Mass Distribution	11	8	1	No				No		No		No			Yes	Yes	Yes	Yes																									Yes
738	2014-10-03	2014-10-06	3	Mass Distribution	Mass Distribution	11	11	7	No				No		No		No			Yes	Yes	Yes	Yes																									Yes
739	2014-10-03	2014-10-06	3	Mass Distribution	Mass Distribution	7	7	1	No				No		No		No			Yes	Yes	Yes	Yes																									Yes
740	2014-10-03	2014-10-06	3	Mass Distribution	Mass Distribution	4	4	1	No				No		No		No			Yes	Yes	Yes	Yes																									Yes
741	2014-10-03	2014-10-06	3	Mass Distribution	Mass Distribution	16	16	1	No				No		No		No			Yes	Yes	Yes	Yes																									Yes
742	2014-10-03	2014-10-06	3	Mass Distribution	Mass Distribution	9	9	7	No				No		No		No			Yes	Yes	Yes	Yes																									Yes
743	2014-10-03	2014-10-06	3	Mass Distribution	Mass Distribution	11	11	5	No				No		No		No			Yes	Yes	Yes	Yes																									Yes
744	2014-10-03	2014-10-06	3	Mass Distribution	Mass Distribution	7	7	7	No				No		No		Yes	Hand washing		Yes	Yes	Yes	Yes	Yes	Correct	Yes	Correct																					Yes
745	2014-10-03	2014-10-06	3	Mass Distribution	Mass Distribution	8	8	6	No				No		No		No			Yes	Yes	Yes	Yes																									Yes
746	2014-10-03	2014-10-06	3	Mass Distribution	Mass Distribution	23	23	1	No				No		No		No			Yes	Yes	Yes	Yes																									Yes
747	2014-10-03	2014-10-06	3	Mass Distribution	Mass Distribution	18	18	3	No				No		No		No			Yes	Yes	Yes	Yes																									Yes
748	2014-10-03	2014-10-06	3	Mass Distribution	Mass Distribution	3	3	4	No				No		No		No			Yes	Yes	Yes	Yes																									Yes
749	2014-10-03	2014-10-06	3	Mass Distribution	Mass Distribution	12	12	1	No				No		No		No			Yes	Yes	Yes	Yes																									Yes
750	2014-10-03	2014-10-07	4	Mass Distribution	Mass Distribution	5	5	3	No				No		No		No			Yes	Yes	Yes	Yes
751	2014-10-03	2014-10-07	4	Mass Distribution	Mass Distribution	6	6	3	No				No		No		No			Yes	Yes	Yes	Yes
752	2014-10-03	2014-10-07	4	Mass Distribution	Mass Distribution	8	8	9	No				No		No		No			Yes	Yes	Yes	Yes
753	2014-10-03	2014-10-07	4	Mass Distribution	Mass Distribution	25	25	6	No				No		No		Yes	Hand washing		Yes	Yes	Yes	Yes	Yes	No correct	Yes	No correct
754	2014-10-03	2014-10-07	4	Mass Distribution	Mass Distribution	4	4	1	No				No		No		Yes	Hand washing		Yes	Yes	Yes	Yes	Yes	Correct	Yes	No correct																					Yes
755	2014-10-03	2014-10-07	4	Mass Distribution	Mass Distribution	6	6	8	No				No		No		No			Yes	Yes	Yes	Yes																									Yes
756	2014-10-03	2014-10-07	4	Mass Distribution	Mass Distribution	5	5	3	No				No		No		No			Yes	Yes	Yes	Yes																									Yes
757	2014-10-03	2014-10-07	4	Mass Distribution	Mass Distribution	5	5	1	No				No		No		No			Yes	Yes	Yes	Yes																									Yes
758	2014-10-03	2014-10-07	4	Mass Distribution	Mass Distribution	5	5	4	No				No		No		No			Yes	Yes	Yes	Yes																									Yes
759	2014-10-03	2014-10-07	4	Mass Distribution	Mass Distribution	4	4	8	No				No		No		No			Yes	Yes	Yes	Yes																									Yes
760	2014-10-02	2014-10-07	5	Mass Distribution	Mass Distribution	11	11	1	No				No		No		No			Yes	Yes	Yes	Yes																									Yes
761	2014-10-02	2014-10-07	5	Mass Distribution	Mass Distribution	4	4	1	No				No		No		No			Yes	Yes	Yes	Yes																									Yes
762	2014-10-02	2014-10-07	5	Mass Distribution	Mass Distribution	13	13	2	No				No		No		No			Yes	Yes	Yes	Yes																									Yes
763	2014-10-02	2014-10-07	5	Mass Distribution	Mass Distribution	2	2	1	No				No		No		No			Yes	Yes	Yes	Yes																									Yes
764	2014-09-30	2014-10-08	8	Mass Distribution	Mass Distribution	5	5	7	No				No		No		Yes	Hand washing		Yes	Yes	Yes	Yes	Yes	Correct	Yes	No correct																					Yes
765	2014-09-30	2014-10-08	8	Mass Distribution	Mass Distribution	9	9	1	No				No		No		Yes	Hand washing		Yes	Yes	Yes	Yes	Yes	Correct	Yes	No correct																					Yes
766	2014-09-30	2014-10-08	8	Mass Distribution	Mass Distribution	3	3	8	No				No		No		Yes	Hand washing		Yes	Yes	Yes	Yes	Yes	No correct	Yes	No correct																					Yes
767	2014-09-30	2014-10-08	8	Mass Distribution	Mass Distribution	6	6	8	No				No		No		No			Yes	Yes	Yes	Yes																									Yes
768	2014-09-30	2014-10-08	8	Mass Distribution	Mass Distribution	3	3	6	No				No		No		No			Yes	Yes	Yes	Yes																									Yes
769	2014-09-30	2014-10-08	8	Mass Distribution	Mass Distribution	7	7	8	No				No		No		Yes	Hand washing		Yes	Yes	Yes	Yes	Yes	Correct	Yes	Correct																					Yes
770	2014-09-30	2014-10-08	8	Mass Distribution	Mass Distribution	6	6	3	No				No		No		Yes	Hand washing		Yes	Yes	Yes	Yes	Yes	No correct	Yes	No correct																					Yes
771	2014-09-30	2014-10-08	8	Mass Distribution	Mass Distribution	5	5	4	No				No		No		No			Yes	Yes	Yes	Yes																									Yes
772	2014-09-30	2014-10-08	8	Mass Distribution	Mass Distribution	13	13	3	No				No		No		Yes	Hand washing		Yes	Yes	Yes	Yes	Yes	No correct	Yes	No correct																					Yes
773	2014-10-04	2014-10-09	5	Mass Distribution	Mass Distribution	3	3	6	No				No		No		No			Yes	Yes	Yes	Yes
774	2014-10-04	2014-10-09	5	Mass Distribution	Mass Distribution	3	3	6	No				No		No		No			Yes	Yes	Yes	Yes
775	2014-10-04	2014-10-09	5	Mass Distribution	Mass Distribution	6	6	1	No				No		No		Yes	Hand washing and Cleaning		Yes	Yes	Yes	Yes																							No		Yes
776	2014-10-04	2014-10-09	5	Mass Distribution	Mass Distribution	6	6	4	No				No		No		Yes	Hand washing and Cleaning		Yes	Yes	Yes	Yes	Yes	No correct	Yes																				No		Yes
777	2014-10-04	2014-10-09	5	Mass Distribution	Mass Distribution	17	17	1	No				No		No		No			Yes	Yes	Yes	Yes
778	2014-10-04	2014-10-09	5	Mass Distribution	Mass Distribution	10	10	2	No				No		No		Yes	Hand washing		Yes	Yes	Yes	Yes	Yes	Correct	Yes	No correct
779	2014-10-04	2014-10-09	5	Mass Distribution	Mass Distribution	6	6	1	No				No		No		Yes	Hand washing		Yes	Yes	Yes	Yes	Yes	Correct	Yes	No correct																			No		Yes
780	2014-10-04	2014-10-09	5	Mass Distribution	Mass Distribution	3	3	2	No				No		No		No			Yes	Yes	Yes	Yes
781	2014-10-04	2014-10-09	5	Mass Distribution	Mass Distribution	5	5	2	No				No		No		Yes	Hand washing		Yes	Yes	Yes	Yes	Yes	No correct																					No		Yes
782	2014-10-04	2014-10-09	5	Mass Distribution	Mass Distribution	8	8	1	No				No		No		No			Yes	Yes	Yes	Yes
783	2014-10-04	2014-10-09	5	Mass Distribution	Mass Distribution	6	6	1	No				No		No		No			Yes	Yes	Yes	Yes
784	2014-10-04	2014-10-09	5	Mass Distribution	Mass Distribution	5	5	1	No				No		No		Yes	Hand washing		Yes	Yes	Yes	Yes	Yes	Correct																					No		Yes
785	2014-10-04	2014-10-09	5	Mass Distribution	Mass Distribution	4	4	4	No				No		No		Yes	Hand washing		Yes	Yes	Yes	Yes	Yes	Correct	Yes	No correct																			No		Yes
786	2014-10-04	2014-10-09	5	Mass Distribution	Mass Distribution	5	5	8	No				No		No		No			Yes	Yes	Yes	Yes
787	2014-10-04	2014-10-09	5	Mass Distribution	Mass Distribution	6	6	5	No				No		No		No			Yes	Yes	Yes	Yes
788	2014-09-25	2014-10-09	14	Mass Distribution	Mass Distribution	2	2	6	No				No		No		Yes	Hand washing		Yes	Yes	Yes	Yes	Yes	Correct	Yes	Correct
789	2014-09-25	2014-10-09	14	Mass Distribution	Mass Distribution	5	5	4	No				No		No		Yes	Hand washing		Yes	Yes	Yes	Yes	Yes	Correct	Yes	Correct
790	2014-09-29	2014-10-09	10	Mass Distribution	Mass Distribution	10	10	5	No				No		No		Yes	Hand washing		Yes	Yes	Yes	Yes	Yes	No correct	Yes	Correct
791	2014-09-29	2014-10-09	10	Mass Distribution	Mass Distribution	7	7	4	No				No		No		No			Yes	Yes	Yes	Yes
792	2014-09-29	2014-10-09	10	Mass Distribution	Mass Distribution	4	4	4	No				No		No		No			Yes	Yes	Yes	Yes
793	2014-09-29	2014-10-09	10	Mass Distribution	Mass Distribution	3	3	1	No				No		No		No			Yes	Yes	Yes	Yes
795	2014-09-29	2014-10-09	10	Mass Distribution	Mass Distribution	3	3	6	No				No		No		No			Yes	Yes	Yes	Yes
796	2014-09-30	2014-10-09	9	Mass Distribution	Mass Distribution	6	6	5	No				No		No		Yes	Hand washing		Yes	Yes	Yes	Yes	Yes	No correct
797	2014-10-02	2014-10-09	7	Mass Distribution	Mass Distribution	6	6	7	No				No		No		No			Yes	Yes	Yes	Yes
798	2014-10-02	2014-10-09	7	Mass Distribution	Mass Distribution	4	4	4	No				No		No		No			Yes	Yes	Yes	Yes
799	2014-10-02	2014-10-09	7	Mass Distribution	Mass Distribution	4	4	7	No				No		No		Yes	Hand washing		Yes	Yes	Yes	Yes	Yes	Correct																					No		Yes
800	2014-10-03	2014-10-09	6	Mass Distribution	Mass Distribution	11	11	2	No				No		No		Yes	Hand washing		Yes	Yes	Yes	Yes	Yes	No correct	Yes	No correct
801	2014-10-04	2014-10-09	5	Mass Distribution	Mass Distribution	7	7	5	No				No		No		No			Yes	Yes	Yes	Yes
802	2014-10-04	2014-10-09	5	Mass Distribution	Mass Distribution	4	4	2	No				No		No		Yes	Hand washing		Yes	Yes	Yes	Yes	Yes	No correct	Yes	No correct																			No		Yes
803	2014-10-04	2014-10-09	5	Mass Distribution	Mass Distribution	8	8	11	No				No		No		No			Yes	Yes	Yes	Yes
804	2014-10-04	2014-10-09	5	Mass Distribution	Mass Distribution	8	8	1	No				No		No		No			Yes	Yes	Yes	Yes
805	2014-10-04	2014-10-09	5	Mass Distribution	Mass Distribution	11	11	1	No				No		No		No			Yes	Yes	Yes	Yes
806	2014-09-18	2014-10-11	23	Health Workers	Health Workers	6	6	1	No				No		No		Yes	Hand washing		Yes	Yes	Yes	Yes																							No		Yes
807	2014-09-18	2014-10-11	23	Health Workers	Health Workers	10	10	1	No				No		No		Yes	Hand washing and Cleaning		Yes	Yes	Yes	Yes	Yes	Correct	Yes	Correct																			No		Yes
808	2014-09-18	2014-10-11	23	Health Workers	Health Workers	13	13	1	No				No		No		Yes	Hand washing		Yes	Yes	Yes	Yes	Yes	Correct																					No		Yes
809	2014-09-18	2014-10-11	23	Health Workers	Health Workers	3	3	8	No				No		No		Yes	Hand washing		Yes	Yes	Yes	Yes	Yes	No correct																					No		Yes
810	2014-09-18	2014-10-11	23	Health Workers	Health Workers	5	5	1	No				No		No		Yes			Yes	Yes	Yes	Yes																							No		Yes
811	2014-09-18	2014-10-11	23	Health Workers	Health Workers	3	3	6	No				No		No		No			Yes	Yes	Yes	Yes																							No		Yes
812	2014-09-18	2014-10-11	23	Health Workers	Health Workers	8	8	1	No				No		No		Yes	Hand washing		Yes	Yes	Yes	Yes	Yes	Correct																					No		Yes
813	2014-09-18	2014-10-11	23	Health Workers	Health Workers	10	10	1	No				No		No		No			Yes	Yes	Yes	Yes																							No		Yes
814	2014-09-18	2014-10-11	23	Health Workers	Health Workers	7	7	1	No				No		No		Yes	Hand washing and Cleaning		Yes	Yes	Yes	Yes	Yes	Correct	Yes	No correct																			No		Yes
815	2014-09-18	2014-10-11	23	Health Workers	Health Workers	7	7	1	No				No		No		Yes	Hand washing and Cleaning		Yes	Yes	Yes	Yes	Yes	No correct	Yes	No correct																			No		Yes
816	2014-09-18	2014-10-11	23	Health Workers	Health Workers	13	13	1	No				No		No		No			Yes	Yes	Yes	Yes																							No		Yes
817	2014-09-18	2014-10-11	23	Health Workers	Health Workers	5	5	1	No				No		No		Yes	Hand washing and Cleaning		Yes	Yes	Yes	Yes	Yes	Correct	Yes	Correct																			No		Yes
818	2014-09-18	2014-10-11	23	Health Workers	Health Workers	6	6	1	No				No		No		Yes	Hand washing and Cleaning		Yes	Yes	Yes	Yes	Yes	Correct	Yes	Correct																			No		Yes
819	2014-09-18	2014-10-11	23	Health Workers	Health Workers	20	20	1	No				No		No		Yes	Hand washing		Yes	Yes	Yes	Yes	Yes	Correct																					No		Yes
820	2014-09-18	2014-10-11	23	Health Workers	Health Workers	3	3	1	No				No		No		Yes	For Spraying		Yes	Yes	Yes	Yes																							No		Yes
821	2014-09-18	2014-10-11	23	Health Workers	Health Workers	5	5	1	No				No		No		Yes	For Prevention		Yes	Yes	Yes	Yes	Yes	Correct	Yes	No correct					Yes	Yes		Yes											No		Yes
822	2014-09-18	2014-10-11	23	Health Workers	Health Workers	7	7	1	No				No		No		Yes	Hand washing		Yes	Yes	Yes	Yes	Yes	Correct																					No		Yes
823	2014-09-18	2014-10-11	23	Health Workers	Health Workers	3	3	2	No				No		No		No			Yes	Yes	Yes	Yes
824	2014-09-18	2014-10-11	23	Health Workers	Health Workers	7	7	1	No				No		No		Yes	For Prevention		Yes	Yes	Yes	Yes	Yes	Correct																							Yes
825	2014-09-18	2014-10-11	23	Health Workers	Health Workers	8	8	1	No				No		No		No			Yes	Yes	Yes	Yes
826	2014-09-18	2014-10-11	23	Health Workers	Health Workers	7	7	1	No				No		No		No			Yes	Yes	Yes	Yes
827	2014-09-18	2014-10-11	23	Health Workers	Health Workers	6	6	1	No				No		No		No			Yes	Yes	Yes	Yes
828	2014-09-18	2014-10-11	23	Health Workers	Health Workers	7	7	8	No				No		No		Yes	Hand washing and Cleaning		Yes	Yes	Yes	Yes	Yes	Correct	Yes	Correct
829	2014-09-18	2014-10-11	23	Health Workers	Health Workers	5	5	1	No				No		No		Yes	Hand washing and Cleaning		Yes	Yes	Yes	Yes	Yes	Correct	Yes	Correct
830	2014-09-18	2014-10-11	23	Health Workers	Health Workers	2	2	2	No				No		No		Yes	Hand washing		Yes	Yes	Yes	Yes
831	2014-10-09	2014-10-13	4	Mass Distribution	Mass Distribution	10	10	1	No				No		No		Yes	Hand washing		Yes	No	Yes	Yes	Yes	Correct																							Yes
832	2014-10-09	2014-10-13	4	Mass Distribution	Mass Distribution	10	10	6	No				No		No		No			Yes	No	Yes	Yes																									Yes
833	2014-10-09	2014-10-13	4	Mass Distribution	Mass Distribution	6	6	1	No				No		No		No			Yes	No	Yes	Yes																									Yes
834	2014-10-09	2014-10-13	4	Mass Distribution	Mass Distribution	8	8	7	No				No		No		No			Yes	Yes	Yes	Yes																									Yes
835	2014-10-09	2014-10-13	4	Mass Distribution	Mass Distribution	5	5	1	No				No		No		No			Yes	Yes	Yes	Yes																									Yes
836	2014-10-09	2014-10-13	4	Mass Distribution	Mass Distribution	4	4	4	No				No		No		No			Yes	Yes	Yes	Yes																									Yes
837	2014-10-09	2014-10-13	4	Mass Distribution	Mass Distribution	6	6	1	No				No		No		No			Yes	Yes	Yes	Yes																									Yes
838	2014-09-19	2014-10-13	24	Health Workers	Health Workers	5	5	1	No				No		No		Yes	Hand washing		Yes	Yes	Yes	Yes	Yes	Correct	Yes	Correct
839	2014-09-18	2014-10-13	25	Health Workers	Health Workers	6	6	1	No				No		No		Yes	Hand washing and Cleaning		Yes	Yes	Yes	Yes	Yes	Correct	Yes	Correct
840	2014-09-19	2014-10-13	24	Health Workers	Health Workers	7	7	1	No				No		No		Yes	Hand washing		Yes	Yes	Yes	Yes	Yes	Correct	Yes	Correct
841	2014-09-19	2014-10-13	24	Health Workers	Health Workers	7	7	1	No				No		No		Yes	Hand washing		Yes	Yes	Yes	Yes	Yes	Correct	Yes	Correct
842	2014-09-23	2014-10-13	20	Health Workers	Health Workers	6	6	2	No				No		No		No			Yes	Yes	Yes	Yes
843	2014-09-19	2014-10-13	24	Health Workers	Health Workers	8	8	1	No				No		No		No			Yes	Yes	Yes	Yes
844	2014-09-23	2014-10-13	20	Health Workers	Health Workers	2	2	1	No				No		No		Yes	Hand washing		Yes	Yes	Yes	Yes	Yes	Correct	Yes	Correct
845	2014-09-22	2014-10-13	21	Health Workers	Health Workers	9	9	1	No				No		No		Yes	Hand washing and Cleaning		Yes	Yes	Yes	Yes	Yes	Correct	Yes	Correct
846	2014-09-25	2014-10-13	18	Health Workers	Health Workers	6	4	1	No				No		No		Yes	Hand washing		Yes	Yes	Yes	Yes	Yes	No correct																					No		Yes
847	2014-09-18	2014-10-13	25	Health Workers	Health Workers	8	8	1	No				No		No		Yes	Hand washing and Cleaning		Yes	Yes	Yes	Yes	Yes	Correct	Yes	No correct																			No		Yes
848	2014-09-18	2014-10-13	25	Health Workers	Health Workers	10	9	2	No				No		No		Yes	Hand washing and Cleaning		Yes	Yes	Yes	Yes	Yes	No correct	Yes	No correct																			No		Yes
849	2014-09-25	2014-10-13	18	Health Workers	Health Workers	8	8	1	No				No		No		Yes	Hand washing		Yes	Yes	Yes	Yes	Yes	Correct
850	2014-09-19	2014-10-13	24	Health Workers	Health Workers	5	3	1	No				No		No		Yes	Hand washing		Yes	Yes	Yes	Yes	Yes	Correct																					No		Yes
851	2014-09-24	2014-10-13	19	Health Workers	Health Workers	5	5	1	No				No		No		Yes	Hand washing		Yes	Yes	Yes	Yes	Yes	No correct
852	2014-09-18	2014-10-13	25	Health Workers	Health Workers	5	5	1	No				No		No		No			Yes	Yes	Yes	Yes
853	2014-09-18	2014-10-13	25	Health Workers	Health Workers	20	20	1	No				No		No		No			Yes	Yes	Yes	Yes
854	2014-09-18	2014-10-13	25	Health Workers	Health Workers	6	6	1	No				No		No		Yes	Hand washing		Yes	Yes	Yes	Yes	Yes	Correct																					No		Yes
855	2014-09-25	2014-10-13	18	Health Workers	Health Workers	4	4	1	No				No		No		No			Yes	Yes	Yes	Yes
856	2014-10-03	2014-10-13	10	Mass Distribution	Mass Distribution	4	4	6	No				No		No		Yes	Hand washing		No	No																											Yes
857	2014-09-10	2014-10-13	33	Mass Distribution	Mass Distribution	4	4	4	No				No		No		Yes	Hand washing		Yes	Yes	Yes	Yes	Yes	Correct																					No		Yes
858	2014-09-10	2014-10-13	33	Mass Distribution	Mass Distribution	8	8	3	No				No		No		Yes	Hand washing and Cleaning		Yes	Yes	Yes	Yes	Yes	Correct	Yes	No correct																			No		Yes
859	2014-09-10	2014-10-13	33	Mass Distribution	Mass Distribution	14	14	1	No				No		No		Yes	Hand washing		Yes	Yes	Yes	Yes	Yes	Correct																					No		Yes
860	2014-09-22	2014-10-13	21	Health Workers	Health Workers	12	12	1	No				No		No		Yes	Hand washing and Cleaning		Yes	Yes	Yes	Yes	Yes	Correct	Yes	Correct
861	2014-09-22	2014-10-13	21	Health Workers	Health Workers	8	8	6	No				No		No		Yes	Hand washing and Cleaning		Yes	Yes	Yes	Yes	Yes	No correct	Yes	Correct
862	2014-09-18	2014-10-13	25	Health Workers	Health Workers	7	7	10	No				No		No		No			Yes	Yes	Yes	Yes
863	2014-09-22	2014-10-13	21	Health Workers	Health Workers	3	3	4	No				No		No		Yes	Hand washing and Cleaning		Yes	Yes	Yes	Yes	Yes	Correct	Yes	Correct
864	2014-09-22	2014-10-13	21	Health Workers	Health Workers	1	1	10	No				No		No		No			Yes	Yes	Yes	Yes
865	2014-09-19	2014-10-13	24	Health Workers	Health Workers	2	2	1	No				No		No		Yes	Hand washing and Cleaning		Yes	Yes	Yes	Yes	Yes	Correct	Yes	Correct
866	2014-09-23	2014-10-13	20	Health Workers	Health Workers	5	5	1	No				No		No		No			Yes	Yes	Yes	Yes
867	2014-09-23	2014-10-13	20	Health Workers	Health Workers	6	6	1	No				No		No		Yes	Hand washing and Cleaning		Yes	Yes	Yes	Yes	Yes	Correct	Yes	Correct
868	2014-09-18	2014-10-13	25	Health Workers	Health Workers	4	4	6	No				No		No		Yes	Hand washing and Cleaning		Yes	Yes	Yes	Yes	Yes	Correct	Yes	No correct
869	2014-09-18	2014-10-13	25	Health Workers	Health Workers	4	4	6	No				No		No		Yes	Hand washing and Cleaning		Yes	Yes	Yes	Yes	Yes	No correct	Yes	No correct
870	2014-10-06	2014-10-14	8	case investigation	Targeted	8	8	3	No				No		No		Yes	Hand washing		Yes	Yes	Yes	Yes	Yes	Correct																					No		Yes
871	2014-10-06	2014-10-14	8	case investigation	Targeted	5	5	1	No				No		No		Yes	Hand washing		Yes	Yes	Yes	Yes	Yes	Correct																					No		Yes
872	2014-10-06	2014-10-14	8	case investigation	Targeted	28	28	2	No				No		No		Yes	Hand washing and Cleaning		Yes	Yes	Yes	Yes	Yes	Correct	Yes	No correct																			No		Yes
873	2014-10-06	2014-10-14	8	case investigation	Targeted	8	8	1	No				No		No		No			Yes	Yes	Yes	Yes	Yes																								Yes
874	2014-10-06	2014-10-14	8	case investigation	Targeted	6	6	1	No				No		No		No			Yes	Yes	Yes	Yes	Yes																								Yes
875	2014-10-06	2014-10-14	8	case investigation	Targeted	11	7	1	No				No		Yes	Seller, Seller	Yes	Hand washing		Yes	Yes	Yes	Yes	Yes	Correct																							Yes
877	2014-10-06	2014-10-14	8	case investigation	Targeted	4	4	7	No				No		No		Yes	Hand washing		Yes	Yes	Yes	Yes	Yes	No correct	Yes	No correct
878	2014-10-06	2014-10-14	8	case investigation	Targeted	6	6	1	No				No		No		No			Yes	Yes	Yes	Yes	Yes
879	2014-10-06	2014-10-14	8	case investigation	Targeted	6	6	3	No				No		No		No			Yes	Yes	Yes	Yes	Yes
880	2014-10-06	2014-10-14	8	case investigation	Targeted	4	4	1	No				No		No		No			Yes	Yes	Yes	Yes
881	2014-10-06	2014-10-14	8	case investigation	Targeted	10	10	1	No				No		No		Yes	Hand washing		Yes	Yes	Yes	Yes	Yes	Correct	Yes	Correct
882	2014-10-06	2014-10-14	8	case investigation	Targeted	10	10	1	No				No		No		Yes	Hand washing and Cleaning		Yes	Yes	Yes	Yes	Yes	Correct	Yes	Correct
883	2014-10-06	2014-10-14	8	case investigation	Targeted	8	8	1	No				No		No		Yes	Hand washing and Cleaning		Yes	Yes	Yes	Yes	Yes	No correct	Yes	Correct
884	2014-10-06	2014-10-14	8	case investigation	Targeted	15	15	12	No				No		No		No			Yes	Yes	Yes	Yes
885	2014-10-06	2014-10-14	8	case investigation	Targeted	4	4	1	No				No		No		No			Yes	Yes	Yes	Yes
886	2014-10-06	2014-10-14	8	case investigation	Targeted	2	2	3	No				No		No		Yes	Hand washing and Cleaning		Yes	Yes	Yes	Yes	Yes	No correct	Yes	No correct
887	2014-10-06	2014-10-14	8	case investigation	Targeted	10	10	1	No				No		No		Yes	Hand washing and Cleaning		Yes	Yes	Yes	Yes	Yes	Correct	Yes	Correct
888	2014-10-06	2014-10-14	8	case investigation	Targeted	3	3	3	No				No		No		No			Yes	Yes	Yes	Yes
889	2014-10-06	2014-10-14	8	case investigation	Targeted	5	5	1	No				No		No		No			Yes	Yes	Yes	Yes
890	2014-10-06	2014-10-14	8	case investigation	Targeted	5	5	3	No				No		No		No			Yes	Yes	Yes	Yes
891	2014-10-06	2014-10-14	8	case investigation	Targeted	2	2	6	No				No		No		No			Yes	Yes	Yes	Yes
892	2014-10-06	2014-10-14	8	case investigation	Targeted	3	1	1	No				No		No		No			Yes	Yes	Yes	Yes
893	2014-10-06	2014-10-14	8	case investigation	Targeted	16	15	1	No				No		Yes	House wife	No			Yes	Yes	Yes	Yes
894	2014-10-06	2014-10-14	8	case investigation	Targeted	5	4	2	No				No		Yes	Business Woman	No			Yes	Yes	Yes	Yes
895	2014-10-06	2014-10-14	8	case investigation	Targeted	5	5	11	No				No		No		No			Yes	Yes	Yes	Yes
896	2014-10-06	2014-10-14	8	case investigation	Targeted	6	6	1	No				No		No		No			No	Yes	Yes	Yes
897	2014-10-02	2014-10-14	12	case investigation	Targeted	5	4	1	No				No		Yes	Farmer	No			Yes	Yes	Yes	Yes
898	2014-10-02	2014-10-14	12	case investigation	Targeted	7	7	1	No				No		No		No			Yes	Yes	Yes	Yes
900	2014-10-06	2014-10-15	9	case investigation	Targeted	5	5	1	No				No		No		Yes	Hand washing		Yes	Yes	Yes	Yes	Yes	No correct																					No		Yes
901	2014-10-06	2014-10-15	9	case investigation	Targeted	8	8	1	No				No		No		Yes	Hand washing		Yes	Yes	Yes	Yes	Yes	Correct																					No		Yes
902	2014-10-06	2014-10-15	9	case investigation	Targeted	10	10	1	No				No		No		Yes	Hand washing		Yes	Yes	Yes	Yes	Yes	Correct																					No		Yes
903	2014-10-06	2014-10-15	9	case investigation	Targeted	10	10	1	No				No		No		Yes	Hand washing		Yes	Yes	Yes	Yes	Yes	Correct																					No		Yes
904	2014-10-06	2014-10-15	9	case investigation	Targeted	14	14	1	No				No		No		No			Yes	Yes	Yes	Yes																									Yes
905	2014-10-06	2014-10-15	9	case investigation	Targeted	26	26	1	No				No		No		Yes	Hand washing		Yes	Yes	Yes	Yes	Yes	Correct																					No		Yes
906	2014-10-06	2014-10-15	9	case investigation	Targeted	9	9	1	No				No		No		No			Yes	Yes	Yes	Yes																									Yes
907	2014-10-06	2014-10-15	9	case investigation	Targeted	10	10	1	No				No		No		Yes	Hand washing		Yes	Yes	Yes	Yes	Yes	Correct																							Yes
908	2014-10-06	2014-10-15	9	case investigation	Targeted	4	4	1	No				No		No		Yes	Hand washing		Yes	Yes	Yes	Yes	Yes	No correct																					No		Yes
909	2014-10-02	2014-10-15	13	case investigation	Targeted	3	3	1	No				No		No		No			Yes	Yes	Yes	Yes	Yes
910	2014-10-02	2014-10-15	13	case investigation	Targeted	12	12	1	No				No		No		No			Yes	Yes	Yes	Yes
911	2014-10-02	2014-10-15	13	case investigation	Targeted	6	6	1	No				No		No		No			Yes	Yes	Yes	Yes
912	2014-10-04	2014-10-15	11	case investigation	Targeted	9	9	1	No				No		No		No			Yes	Yes	Yes	Yes
913	2014-10-02	2014-10-15	13	case investigation	Targeted	8	8	1	No				No		No		No			Yes	Yes	Yes	Yes
914	2014-10-02	2014-10-15	13	case investigation	Targeted	6	6	4	No				No		No		No			Yes	Yes	Yes	Yes
915	2014-10-02	2014-10-15	13	case investigation	Targeted	11	11	1	No				No		No		No			Yes	Yes	Yes	Yes
916	2014-10-02	2014-10-15	13	case investigation	Targeted	1	1	3	No				No		No		No			Yes	Yes	Yes	Yes
917	2014-10-02	2014-10-15	13	case investigation	Targeted	9	9	1	No				No		No		No			Yes	Yes	Yes	Yes
918	2014-10-18	2014-10-15	-3	Health Workers	Health Workers	13	13	1	No				No		No		No			Yes	No																											Yes
919	2014-10-18	2014-10-15	-3	Health Workers	Health Workers	5	5	1	No				No		No		Yes	Hand washing and Cleaning		Yes	No			Yes	No correct	Yes	No correct																					Yes
920	2014-10-18	2014-10-15	-3	Health Workers	Health Workers	3	3	9	No				No		No		Yes	Hand washing		Yes	Yes	Yes	Yes	Yes	No correct																							Yes
921	2014-10-18	2014-10-15	-3	Health Workers	Health Workers	9	9	1	No				No		No		Yes	Hand washing		Yes	Yes	Yes	Yes	Yes	Correct																							Yes
922	2014-10-18	2014-10-15	-3	Health Workers	Health Workers	10	10	1	No				No		No		Yes	Hand washing		Yes	Yes	Yes	Yes	Yes	Correct																							Yes
923	2014-10-18	2014-10-15	-3	Health Workers	Health Workers	6	6	1	No				No		No		Yes	Hand washing		Yes	Yes	Yes	Yes	Yes	Correct																							Yes
924	2014-09-23	2014-10-15	22	Health Workers	Health Workers	1	1	1	No				No		No		Yes	Hand washing and Cleaning		Yes	Yes	Yes	Yes	Yes	No correct	Yes	No correct
925	2014-10-18	2014-10-15	-3	Health Workers	Health Workers	9	9	1	No				No		No		Yes	Hand washing and Cleaning		Yes	Yes	Yes	Yes	Yes	No correct	Yes	No correct
926	2014-10-18	2014-10-15	-3	Health Workers	Health Workers	12	12	1	No				No		No		Yes	Hand washing and Cleaning		Yes	Yes	Yes	Yes	Yes	No correct	Yes	No correct					Yes													Yes	No		Yes
927	2014-10-18	2014-10-15	-3	Health Workers	Health Workers	7	7	1	No				No		No		No			Yes	Yes	Yes	Yes
928	2014-10-18	2014-10-15	-3	Health Workers	Health Workers	7	7	1	No				No		No		No			Yes	Yes	Yes	Yes
929	2014-10-24	2014-10-15	-9	Health Workers	Health Workers	10	10	1	No				No		No		Yes	Hand washing and Cleaning		Yes	Yes	Yes	Yes	Yes	Correct	Yes	No correct																			No		Yes
930	2014-10-18	2014-10-15	-3	Health Workers	Health Workers	5	5	1	No				No		No		Yes	Hand washing		Yes	Yes	Yes	Yes	Yes	No correct	Yes	No correct					Yes			Yes										Yes	No		Yes
931	2014-10-18	2014-10-15	-3	Health Workers	Health Workers	8	8	1	No				No		No		No			Yes	Yes	Yes	Yes
932	2014-10-18	2014-10-15	-3	Health Workers	Health Workers	2	2	4	No				No		No		Yes	Hand washing and Cleaning		Yes	Yes	Yes	Yes	Yes	Correct
933	2014-10-18	2014-10-15	-3	Health Workers	Health Workers	8	8	1	No				No		No		Yes	Hand washing and Cleaning		Yes	Yes	Yes	Yes	Yes	No correct	Yes	No correct																			No		Yes
934	2014-10-18	2014-10-15	-3	Health Workers	Health Workers	4	4	1	No				No		No		Yes	Hand washing and Cleaning		Yes	Yes	Yes	Yes	Yes	No correct	Yes	No correct																			No		Yes
935	2014-10-22	2014-10-15	-7	Health Workers	Health Workers	7	7	1	No				No		No		Yes	Hand washing and Cleaning		Yes	Yes	Yes	Yes	Yes	Correct
936	2014-10-25	2014-10-15	-10	Health Workers	Health Workers	5	5	1	No				No		No		No			Yes	No
937	2014-10-22	2014-10-15	-7	Health Workers	Health Workers	4	4	1	No				No		No		Yes			Yes	No		Yes	Yes	No correct	Yes	No correct					Yes			Yes
938	2014-10-13	2014-10-17	4	case investigation	Targeted	5	5	5	No				No		No		No			Yes	Yes	Yes	Yes
939	2014-10-13	2014-10-17	4	case investigation	Targeted	6	6	6	No				No		No		No			Yes	Yes	Yes	Yes
940	2014-10-13	2014-10-17	4	case investigation	Targeted	6	6	1	No				No		No		Yes			Yes	Yes	Yes	Yes	Yes	Correct	Yes	No correct
941	2014-10-14	2014-10-17	3	Psycho-social	Targeted	3	3	1	No				No		No		Yes			Yes	Yes	Yes	Yes	Yes	No correct	Yes	No correct
942	2014-10-13	2014-10-17	4	Psycho-social	Targeted	7	7	1	No				No		No		Yes			Yes	Yes	Yes	Yes	Yes	Correct	Yes	Correct
943	2014-10-13	2014-10-17	4	Psycho-social	Targeted	10	10	1	No				No		No		No			Yes	Yes	Yes	Yes
944	2014-10-14	2014-10-17	3	Mass Distribution	Mass Distribution	5	5	10	No				No		No		Yes			Yes	Yes	Yes	Yes	Yes	Correct	Yes	Correct
945	2014-10-14	2014-10-17	3	Mass Distribution	Mass Distribution	5	5	4	No				No		No		No			Yes	Yes	Yes	Yes
946	2014-10-14	2014-10-17	3	Mass Distribution	Mass Distribution	5	5	6	No				No		No		No			Yes	Yes	Yes	Yes
947	2014-10-14	2014-10-17	3	Mass Distribution	Mass Distribution	3	3	13	No				No		No		No			Yes	Yes	Yes	Yes
948	2014-10-14	2014-10-17	3	Mass Distribution	Mass Distribution	6	6	18	No				No		No		No			Yes	Yes	Yes	Yes
949	2014-10-11	2014-10-17	6	Psycho-social	Targeted	7	4	1	No				No		No		No			Yes	Yes	Yes	Yes																									Yes
950	2014-10-11	2014-10-17	6	Psycho-social	Targeted	9	4	1	No				No		No		Yes	Hand washing and Cleaning		Yes	Yes	Yes	Yes	Yes	Correct	Yes	No correct																			No		Yes
951	2014-10-11	2014-10-17	6	Psycho-social	Targeted	10	6	1	No				No		Yes	Nurse, Grand Parent's	No			Yes	Yes	Yes	Yes																									Yes
952	2014-10-11	2014-10-17	6	Psycho-social	Targeted	5	5	2	No				No		No		No			Yes	Yes	Yes	Yes																									Yes
953	2014-10-11	2014-10-17	6	Psycho-social	Targeted	4	4	1	No				No		No		Yes	Hand washing and Cleaning		Yes	Yes	Yes	Yes	Yes	Correct	Yes	Correct																			No		Yes
954	2014-10-11	2014-10-17	6	Psycho-social	Targeted	4	4	1	No				No		Yes	Worker's (2)	Yes	Hand washing and Cleaning		Yes	Yes	Yes	Yes	Yes	Correct	Yes	Correct																			No		Yes
955	2014-10-11	2014-10-17	6	Psycho-social	Targeted	8	6	1	No				No		Yes	Nurse and Uni Student	Yes	Hand washing and Cleaning		Yes	Yes	Yes	Yes	Yes	Correct	Yes	Correct																			No		Yes
956	2014-10-11	2014-10-17	6	Psycho-social	Targeted	5	4	1	No				No		No		Yes			Yes	Yes	Yes	Yes	Yes	No correct	Yes	Correct																			No		Yes
957	2014-10-11	2014-10-17	6	Psycho-social	Targeted	18	15	1	No				No		Yes	Health worker, House wife and Uni Student	Yes	Hand washing and Cleaning		Yes	Yes	Yes	Yes	Yes	No correct	Yes	No correct																			No		Yes
960	2014-10-10	2014-10-17	7	Psycho-social	Targeted	8	8	1	No				No		No		Yes	Hand washing and Cleaning		Yes	Yes	Yes	Yes	Yes	Correct	Yes	Correct																			No		Yes
962	2014-09-17	2014-10-17	30	Psycho-social	Targeted	11	10	1	No				No		No		No			Yes	Yes	Yes	Yes
963	2014-09-17	2014-10-17	30	Psycho-social	Targeted	7	7	1	No				No		No		Yes	Care for the sick		Yes	Yes	Yes	Yes	Yes	Correct	Yes	Correct			Yes	Yes	Yes	Yes	Yes	Yes	Yes	Yes	Burn	Yes		Yes		Yes		Yes	No		Yes
964	2014-09-10	2014-10-17	37	Psycho-social	Targeted	20	18	1	No				No		Yes		Yes	For Prevention		Yes	Yes	Yes	Yes	Yes	Correct	Yes	Correct			Yes	Yes	Yes	Yes	Yes	Yes	Yes	Yes	Burn	Yes		Yes		Yes		Yes	No		Yes
966	2014-09-10	2014-10-17	37	Psycho-social	Targeted	14	7	1	No				No		Yes	Old Force and Business woman	Yes	For Prevention		Yes	Yes	Yes	Yes	Yes	Correct	Yes	Correct			Yes	Yes	Yes	Yes	Yes	Yes	Yes	Yes	Burn	Yes		Yes		Yes		Yes	No		Yes
967	2014-09-10	2014-10-17	37	Psycho-social	Targeted	8	5	1	No				No		Yes		Yes	For Prevention		Yes	Yes	Yes	Yes	Yes	No correct	Yes	No correct
969	2014-09-10	2014-10-17	37	Psycho-social	Targeted	20	20	1	No				No		No		No			Yes	Yes	Yes	Yes
970	2014-09-10	2014-10-17	37	Psycho-social	Targeted	9	9	4	No				No		No		Yes	Hand washing		Yes	Yes	Yes	Yes	Yes	No correct
971	2014-09-10	2014-10-17	37	Psycho-social	Targeted	10	10	1	No				No		No		Yes	For Prevention		Yes	Yes	Yes	Yes	Yes	Correct	Yes	Correct			Yes	Yes	Yes	Yes	Yes	Yes	Yes	Yes	Burn	No		Yes		Yes		Yes	No		Yes
972	2014-09-09	2014-10-17	38	Psycho-social	Targeted	4	4	1	No				No		No		Yes	For Prevention		Yes	Yes	Yes	Yes	Yes	Correct	Yes	Correct			Yes	Yes	Yes	Yes	Yes	Yes	Yes	Yes	Burn	No		Yes		Yes		Yes	No		Yes
973	2014-09-09	2014-10-17	38	Psycho-social	Targeted	7	5	1	No				No		No		No			Yes	Yes	Yes	Yes
975	2014-09-19	2014-10-17	28	Psycho-social	Targeted	9	7	1	No				No		Yes	Business woman and student	Yes	For Prevention		Yes	Yes	Yes	Yes	Yes	Correct	Yes	Correct			Yes	Yes	Yes	Yes	Yes	Yes	Yes	Yes	Burn	No		Yes		Yes		Yes	No		Yes
976	2014-09-19	2014-10-17	28	Psycho-social	Targeted	9	7	1	No				No		Yes	Business woman and student	Yes	For Prevention		Yes	Yes	Yes	Yes	Yes	Correct	Yes	Correct			Yes	Yes	Yes	Yes	Yes	Yes	Yes	Yes	Burn	No		Yes		Yes		Yes	No		Yes
977	2014-09-20	2014-10-17	27	Psycho-social	Targeted	4	4	1	No				No		No		Yes	For Prevention		Yes	Yes	Yes	Yes	Yes	Correct	Yes	Correct			Yes	Yes	Yes	Yes	Yes	Yes	Yes	Yes	Burn	No		Yes		Yes		Yes	No		Yes
978	2014-09-19	2014-10-17	28	Psycho-social	Targeted	7	7	4	No				No		No		Yes	For Prevention		Yes	Yes	Yes	Yes	Yes	No correct	Yes	No correct			Yes	Yes	Yes	Yes	Yes	Yes	Yes	Yes	Burn	No		Yes		Yes		Yes	No		Yes
979	2014-09-19	2014-10-17	28	Psycho-social	Targeted	5	5	1	No				No		No		No			Yes	Yes	Yes	Yes
980	2014-09-18	2014-10-16	28	Health Workers	Health Workers	8	8	1	No				No		No		No			Yes	Yes	Yes	Yes
981	2014-10-14	2014-10-16	2	Mass Distribution	Mass Distribution	6	6	6	No				No		No		No			Yes	Yes	Yes	Yes
982	2014-10-14	2014-10-16	2	Mass Distribution	Mass Distribution	5	5	4	No				No		No		No			Yes	Yes	Yes	Yes
983	2014-10-14	2014-10-16	2	Mass Distribution	Mass Distribution	8	8	9	No				No		No		No			Yes	Yes	Yes	Yes
984	2014-10-14	2014-10-16	2	Mass Distribution	Mass Distribution	4	4	1	No				No		No		No			Yes	Yes	Yes	Yes
985	2014-10-14	2014-10-16	2	Mass Distribution	Mass Distribution	8	8	11	No				No		No		No			Yes	Yes	Yes	Yes
986	2014-10-14	2014-10-16	2	Mass Distribution	Mass Distribution	17	17	5	No				No		No		No			Yes	Yes	Yes	Yes
987	2014-10-14	2014-10-16	2	Mass Distribution	Mass Distribution	7	7	7	No				No		No		No			Yes	Yes	Yes	Yes
988	2014-10-14	2014-10-16	2	Mass Distribution	Mass Distribution	6	6	7	No				No		No		No			Yes	Yes	Yes	Yes
989	2014-10-14	2014-10-16	2	Mass Distribution	Mass Distribution	7	7	1	No				No		No		No			Yes	Yes	Yes	Yes
990	2014-10-14	2014-10-16	2	Mass Distribution	Mass Distribution	10	10	2	No				No		No		No			Yes	Yes	Yes	Yes
991	2014-10-14	2014-10-16	2	Psycho-social	Targeted	10	8	5	No				No		No		Yes	Care for the sick		Yes	Yes	Yes	Yes	Yes	Correct	Yes	Correct			Yes	Yes	Yes	Yes	Yes	Yes	Yes	Yes	Burn	Yes	All	Yes		Yes		Yes	No		Yes
992	2014-10-15	2014-10-16	1	Psycho-social	Targeted	3	3	3	No				No		No		No			Yes	Yes	Yes	Yes
993	2014-10-15	2014-10-16	1	Psycho-social	Targeted	9	9	1	No				No		Yes	House wife (2), student and Kid's (2)	Yes	Hand washing		Yes	Yes	Yes	Yes	Yes	Correct
994	2014-10-15	2014-10-16	1	Psycho-social	Targeted	7	6	2	No				No		Yes	House wife	Yes	Hand washing		Yes	Yes	Yes	Yes	Yes	Correct
995	2014-10-15	2014-10-16	1	Psycho-social	Targeted	7	7	1	No				No		No		Yes	Hand washing		Yes	Yes	Yes	Yes	Yes	Correct
996	2014-10-15	2014-10-16	1	Psycho-social	Targeted	5	5	1	No				No		No		Yes	Hand washing		Yes	Yes	Yes	Yes	Yes	Correct
997	2014-10-15	2014-10-16	1	Psycho-social	Targeted	8	8	1	No				No		No		Yes	Hand washing		Yes	Yes	Yes	Yes	Yes	Correct
998	2014-10-15	2014-10-16	1	Mass Distribution	Mass Distribution	5	5	1	No				No		No		Yes	Hand washing		Yes	Yes	Yes	Yes	Yes	Correct
999	2014-10-15	2014-10-16	1	Psycho-social	Targeted	1	1	1	No				No		No		Yes	Hand washing and Cleaning		Yes	Yes	Yes	Yes	Yes	No correct	Yes	No correct
1000	2014-10-13	2014-10-16	3	case investigation	Targeted	6	6	1	No				No		No		No			Yes	Yes	Yes	Yes
1001	2014-10-13	2014-10-16	3	case investigation	Targeted	7	7	5	No				No		No		No			Yes	Yes	Yes	Yes
1002	2014-10-13	2014-10-16	3	case investigation	Targeted	7	7	1	No				No		No		No			Yes	Yes	Yes	Yes
1003	2014-10-13	2014-10-16	3	case investigation	Targeted	4	4	1	No				No		No		No			Yes	Yes	Yes	Yes
1004	2014-10-13	2014-10-16	3	case investigation	Targeted	4	4	4	No				No		No		No			Yes	Yes	Yes	Yes
1005	2014-10-15	2014-10-18	3	Psycho-social	Targeted	23	23	1	No				No		Yes	Student (Uni)	Yes	Spraying and Hand washing		Yes	Yes	Yes	Yes	Yes	No correct	Yes	No correct			Yes	Yes	Yes	Yes	Yes	Yes	Yes	Yes	Burn	Yes	All	Yes				Yes	No		Yes
1006	2014-10-15	2014-10-18	3	Psycho-social	Targeted	6	6	1	No				No		No		Yes	Care for the sick		Yes	Yes	Yes	Yes	Yes	Correct	Yes	Correct			Yes	Yes	Yes	Yes	Yes	Yes	Yes	Yes	Burn	Yes	All	Yes		Yes		Yes	No		Yes
1007	2014-10-15	2014-10-18	3	Psycho-social	Targeted	18	19	1	No				No		No		Yes	Hand washing		Yes	Yes	Yes	Yes	Yes	Correct																							Yes
1008	2014-10-15	2014-10-18	3	Psycho-social	Targeted	20	14	1	No				No		Yes	Doctor, Business woman, and 4 Students (J. High)	Yes	Spraying and Hand washing		Yes	Yes	Yes	Yes	Yes	Correct	Yes	Correct			Yes	Yes	Yes	Yes	Yes	Yes	Yes	Yes	Burn	Yes	All	Yes				Yes	No		Yes
1009	2014-10-15	2014-10-18	3	Psycho-social	Targeted	7	2	1	No				No		Yes	Driver, Business woman, 2 students (8grd), student (9grd)	Yes	Spraying and Hand washing		Yes	Yes	Yes	Yes	Yes	Correct	Yes	Correct			Yes	Yes	Yes	Yes	Yes	Yes	Yes	Yes	Burn	Yes	All	Yes				Yes	No		Yes
1010	2014-10-15	2014-10-18	3	Psycho-social	Targeted	20	20	1	No				No		Yes	Doctor	Yes	Spraying and Hand washing		Yes	Yes	Yes	Yes	Yes	Correct	Yes	Correct			Yes	Yes	Yes	Yes	Yes	Yes	Yes	Yes	Burn	Yes	All	Yes				Yes	No		Yes
1011	2014-10-15	2014-10-18	3	Psycho-social	Targeted	5	4	7	No				No		Yes	Business woman	Yes	Spraying and Hand washing		Yes	Yes	Yes	Yes	Yes	Correct	Yes	Correct			Yes	Yes	Yes	Yes	Yes	Yes	Yes	Yes	Burn	Yes	All	Yes				Yes	No		Yes
1012	2014-10-15	2014-10-18	3	Psycho-social	Targeted	7	7	1	No				No		No		Yes	Hand washing		Yes	Yes	Yes	Yes	Yes	No correct																							Yes
1013	2014-10-15	2014-10-18	3	Psycho-social	Targeted	8	5	1	No				No		Yes	House wife, Student (4grd), student (1grd)	No			Yes	Yes	Yes	Yes																									Yes
1014	2014-10-15	2014-10-18	3	Psycho-social	Targeted	5	8	1	No				No		No		Yes	Hand washing		Yes	Yes	Yes	Yes	Yes	Correct																					No		Yes
1015	2014-10-15	2014-10-18	3	Psycho-social	Targeted	7	7	1	No				No		No		No			Yes	Yes	Yes	Yes																									Yes
1016	2014-10-15	2014-10-18	3	Psycho-social	Targeted	10	10	1	No				No		No		Yes	Hand washing and Cleaning		Yes	Yes	Yes	Yes	Yes	No correct	Yes	Correct																			No		Yes
1017	2014-09-20	2014-10-18	28	Psycho-social	Targeted	10	10	1	No				No		No		No			Yes	Yes	Yes	Yes
1018	2014-10-13	2014-10-18	5	case investigation	Targeted	5	5	1	No				No		No		No			Yes	Yes	Yes	Yes
1019	2014-10-13	2014-10-18	5	case investigation	Targeted	5	5	1	No				No		No		No			Yes	Yes	Yes	Yes
1020	2014-10-13	2014-10-18	5	case investigation	Targeted	7	7	1	No				No		No		No			Yes	Yes	Yes	Yes
1021	2014-10-13	2014-10-18	5	case investigation	Targeted	4	4	7	No				No		No		No			Yes	Yes	Yes	Yes
1022	2014-10-13	2014-10-18	5	case investigation	Targeted	4	4	1	No				No		No		No			Yes	Yes	Yes	Yes
1023	2014-10-13	2014-10-18	5	case investigation	Targeted	5	5	10	No				No		No		No			Yes	Yes	Yes	Yes
1024	2014-10-13	2014-10-18	5	case investigation	Targeted	4	4	1	No				No		No		No			Yes	Yes	Yes	Yes
1025	2014-09-25	2014-10-18	23	Psycho-social	Targeted	8	8	1	No				No		No		No			Yes	Yes	Yes	Yes
1026	2014-09-27	2014-10-18	21	Gate	Targeted	6	3	1	No				No		No		No			Yes	Yes	Yes	Yes
1027	2014-09-27	2014-10-18	21	Gate	Targeted	6	6	1	No				No		No		No			Yes	Yes	Yes	Yes
1028	2014-09-27	2014-10-18	21	Gate	Targeted	14	14	2	No				No		No		No			Yes	Yes	Yes	Yes
1029	2014-09-27	2014-10-18	21	Gate	Targeted	7	6	1	No				No		Yes	Student	Yes	Disinfection of house		Yes	Yes	Yes	Yes
1030	2014-09-27	2014-10-18	21	Gate	Targeted	4	4	8	No				No		No		No			Yes	Yes	Yes	Yes
1031	2014-09-27	2014-10-18	21	Gate	Targeted	7	7	1	No				No		No		No			Yes	Yes	Yes	Yes
1032	2014-09-27	2014-10-18	21	Gate	Targeted	6	7	1	No				No		No		No			Yes	Yes	Yes	Yes
1033	2014-09-27	2014-10-18	21	Gate	Targeted	6	6	5	No				No		No		Yes	Hand washing and Cleaning		Yes	Yes	Yes	Yes	Yes	Correct	Yes	Correct
1034	2014-09-27	2014-10-18	21	Gate	Targeted	6	6	1	No				No		Yes	Nurse	Yes	Hand washing		Yes	Yes	Yes	Yes	Yes	Correct
1035	2014-09-28	2014-10-18	20	Gate	Targeted	2	2	1	No				No		No		Yes	Hand washing and Cleaning		Yes	Yes	Yes	Yes	Yes	Correct	Yes	Correct
1036	2014-09-28	2014-10-18	20	Gate	Targeted	12	12	1	No				No		No		Yes	Hand washing and Cleaning		Yes	Yes	Yes	Yes	Yes	Correct	Yes	Correct
1037	2014-10-15	2014-10-18	3	Mass Distribution	Mass Distribution	4	4	7	No				No		No		No			Yes	Yes	Yes	Yes
1038	2014-10-15	2014-10-18	3	Mass Distribution	Mass Distribution	6	6	10	No				No		No		No			Yes	Yes	Yes	Yes
1039	2014-10-15	2014-10-18	3	Mass Distribution	Mass Distribution	6	6	4	No				No		No		No			Yes	Yes	Yes	Yes
1040	2014-10-15	2014-10-18	3	Mass Distribution	Mass Distribution	5	5	3	No				No		No		No			Yes	Yes	Yes	Yes
1041	2014-10-15	2014-10-18	3	Mass Distribution	Mass Distribution	4	4	3	No				No		No		No			Yes	Yes	Yes	Yes
1042	2014-10-15	2014-10-18	3	Mass Distribution	Mass Distribution	4	4	6	No				No		No		No			Yes	Yes	Yes	Yes
1043	2014-10-15	2014-10-18	3	Mass Distribution	Mass Distribution	7	7	1	No				No		No		Yes	Hand washing and Cleaning		Yes	Yes	Yes	Yes	Yes	No correct	Yes	No correct
1044	2014-10-15	2014-10-18	3	Mass Distribution	Mass Distribution	11	11	1	No				No		No		Yes	Hand washing and Cleaning		Yes	Yes	Yes	Yes	Yes	No correct	Yes	No correct
1045	2014-10-15	2014-10-18	3	Mass Distribution	Mass Distribution	8	8	8	No				No		No		Yes	Hand washing and Cleaning		Yes	Yes	Yes	Yes	Yes	No correct	Yes	No correct
1046	2014-10-15	2014-10-18	3	Mass Distribution	Mass Distribution	6	6	1	No				No		No		No			Yes	Yes	Yes	Yes
1047	2014-10-15	2014-10-18	3	Mass Distribution	Mass Distribution	9	9	1	No				No		No		No			Yes	Yes	Yes	Yes
1048	2014-10-15	2014-10-18	3	Mass Distribution	Mass Distribution	11	11	1	No				No		No		Yes	Hand washing and Cleaning		Yes	Yes	Yes	Yes	Yes	Correct	Yes	No correct
1049	2014-09-24	2014-10-18	24	Gate	Targeted	4	4	1	No				No		No		No			Yes	Yes	Yes	Yes
1050	2014-09-24	2014-10-18	24	Gate	Targeted	4	4	1	No				No		No		Yes	Hand washing and Cleaning		Yes	Yes	Yes	Yes	Yes	Correct	Yes	Correct
1051	2014-09-24	2014-10-18	24	Gate	Targeted	5	5	7	No				No		No		Yes	Hand washing and Cleaning		Yes	Yes	Yes	Yes	Yes	Correct	Yes	Correct
1052	2014-09-24	2014-10-18	24	Gate	Targeted	5	5	1	No				No		No		Yes	Hand washing and Cleaning		Yes	Yes	Yes	Yes	Yes	No correct	Yes	Correct
1054	2014-09-30	2014-10-18	18	Gate	Targeted	3	3	1	No				No		No		No			Yes	Yes	Yes	Yes																									Yes
1055	2014-09-20	2014-10-18	28	Psycho-social	Targeted	16	16	8	No				No		Yes	Farmer and 2 Students	Yes			Yes	Yes	Yes	Yes	Yes	Correct	Yes	Correct
1056	2014-09-20	2014-10-18	28	Psycho-social	Targeted	8	7	4	No				No		Yes	Worker	Yes			Yes	Yes	Yes	Yes	Yes	Correct	Yes	Correct
1057	2014-09-30	2014-10-18	18	Gate	Targeted	5	5	1	No				No		No		No			Yes	Yes	Yes	Yes
1058	2014-09-30	2014-10-18	18	Gate	Targeted	5	3	1	No				No		Yes	Business man & House wife	No			Yes	Yes	Yes	Yes
1059	2014-10-01	20/10/14	19	Gate	Targeted	14	11	1	No				No		Yes	House wife, worker, unemploy	Yes	Care for the sick		Yes	Yes	Yes	Yes	Yes	Correct	Yes	Correct			Yes		Yes	Yes	Yes	Yes	Yes	Yes	Burn	Yes	All	Yes		Yes		Yes	No		Yes
1060	2014-10-01	20/10/14	19	Gate	Targeted	8	6	1	No				No		No		Yes	Hand washing		Yes	Yes	Yes	Yes																							No		Yes
1061	2014-10-01	20/10/14	19	Gate	Targeted	10	7	1	No				No		Yes	Student	No			Yes	Yes	Yes	Yes																									Yes
1062	2014-10-01	20/10/14	19	Gate	Targeted	7	7	1	No				No		No		Yes	Hand washing		Yes	Yes	Yes	Yes	Yes	Correct																					No		Yes
1063	2014-10-01	20/10/14	19	Gate	Targeted	6	6	1	No				No		No		Yes	Hand washing		Yes	Yes	Yes	Yes	Yes	No correct																							Yes
1064	2014-10-01	20/10/14	19	Gate	Targeted	8	6	1	No				No		No		Yes	Hand washing		Yes	Yes	Yes	Yes	Yes	Correct																							Yes
1065	2014-10-01	20/10/14	19	Gate	Targeted	13	13	2	No				No		No		Yes	Hand washing		Yes	Yes	Yes	Yes	Yes	Correct																							Yes
1066	2014-10-01	20/10/14	19	Gate	Targeted	3	3	1	No				No		No		Yes	Hand washing		Yes	Yes	Yes	Yes	Yes	Correct																							Yes
1067	2014-10-01	20/10/14	19	Gate	Targeted	9	9	3	No				No		No		Yes	Spraying and Hand washing		Yes	Yes	Yes	Yes	Yes	Correct	Yes	Correct			Yes		Yes	Yes	Yes	Yes	Yes	Yes	Burn	Yes	All	Yes		Yes		Yes	No		Yes
1068	2014-10-01	20/10/14	19	Gate	Targeted	6	6	5	No				No		No		No			Yes	Yes	Yes	Yes																									Yes
1069	2014-09-05	20/10/14	45	Gate	Targeted	15	10	1	No				No		Yes	Student, Pastor, House wife	Yes	Hand washing		Yes	Yes	Yes	Yes	Yes	Correct
1070	2014-09-05	20/10/14	45	Gate	Targeted	2	2	1	No				No		No		No			Yes	Yes	Yes	Yes
1071	2014-09-05	20/10/14	45	Gate	Targeted	8	8	1	No				No		No		Yes	Hand washing		Yes	Yes	Yes	Yes	Yes	Correct
1072	2014-09-05	20/10/14	45	Gate	Targeted	2	2	6	No				No		No		No			Yes	Yes	Yes	Yes
1073	2014-09-04	20/10/14	46	Gate	Targeted	3	6	1	No				No		No		No			Yes	Yes	Yes	Yes
1074	2014-09-04	20/10/14	46	Gate	Targeted	6	6	1	No				No		No		Yes	Hand washing		Yes	Yes	Yes	Yes	Yes	Correct
1075	2014-09-04	20/10/14	46	Gate	Targeted	3	3	1	No				No		No		No			Yes	Yes	Yes	Yes																									Yes
1076	2014-09-04	20/10/14	46	Gate	Targeted	11	11	1	No				No		No		No			Yes	Yes	Yes	Yes
1077	2014-09-04	20/10/14	46	Gate	Targeted	1	1	1	No				No		No		No			Yes	Yes	Yes	Yes
1078	2014-09-29	20/10/14	21	Gate	Targeted	10	10	1	No				No		No		Yes	Hand washing		Yes	Yes	Yes	Yes	Yes	Correct
1079	2014-09-29	20/10/14	21	Gate	Targeted	7	7	1	No				No		No		Yes	Hand washing and Cleaning		Yes	Yes	Yes	Yes	Yes	Correct
1080	2014-09-29	20/10/14	21	Gate	Targeted	4	4	1	No				No		No		No			Yes	Yes	Yes	Yes
1081	2014-09-29	20/10/14	21	Gate	Targeted	6	6	1	No				No		No		Yes	Hand washing		Yes	Yes	Yes	Yes	Yes	Correct
1082	2014-10-06	20/10/14	14	Gate	Targeted	3	3	1	No				No		No		Yes	For Prevention		Yes	Yes	Yes	Yes	Yes	No correct	Yes	No correct			Yes		Yes	Yes	Yes	Yes	Yes	Yes	Burn	Yes		Yes		Yes		Yes	No		Yes
1083	2014-10-06	20/10/14	14	Gate	Targeted	10	3	2	No				No		Yes		Yes	Hand washing and Cleaning		Yes	Yes	Yes	Yes	Yes	No correct	Yes	No correct																			No		Yes
1085	2014-10-01	20/10/14	19	Gate	Targeted	6	6	1	No				No		No		Yes	For Prevention		Yes	Yes	Yes	Yes	Yes	Correct	Yes	Correct			Yes		Yes	Yes	Yes	Yes	Yes	Yes	Burn	Yes		Yes		Yes		Yes	No		Yes
1086	2014-10-01	20/10/14	19	Gate	Targeted	5	5	13	No				No		No			For Prevention		Yes	Yes	Yes	Yes	Yes	Correct	Yes	Correct			Yes		Yes	Yes	Yes	Yes	Yes	Yes	Burn	Yes	Chlorine	Yes		Yes		Yes	No		Yes
1087	2014-10-01	20/10/14	19	Gate	Targeted	5	4	1	No				No		Yes	Farmer	Yes	For Prevention		Yes	Yes	Yes	Yes	Yes	Correct	Yes	Correct			Yes	Yes	Yes	Yes	Yes	Yes	Yes	Yes	Burn	Yes	Chlorine	Yes		Yes		Yes	No		Yes
1088	2014-10-01	21/10/14	20	Gate	Targeted	10	10	1	No				No		No		Yes	Hand washing		Yes	Yes	Yes	Yes	Yes	Correct																					No		Yes
1089	2014-10-01	21/10/14	20	Gate	Targeted	9	9	1	No				No		No		Yes	Hand washing		Yes	Yes	Yes	Yes	Yes	Correct																					No		Yes
1090	2014-10-01	21/10/14	20	Gate	Targeted	5	5	1	No				No		No		Yes	Hand washing		Yes	Yes	Yes	Yes	Yes	Correct																					No		Yes
1091	2014-10-01	21/10/14	20	Gate	Targeted	12	12	1	No				No		No		Yes	Hand washing		Yes	Yes	Yes	Yes	Yes	Correct																					No		Yes
1092	2014-10-01	21/10/14	20	Gate	Targeted	9	9	2	No				No		No		Yes	Hand washing		Yes	Yes	Yes	Yes	Yes	Correct	Yes	Correct																			No		Yes
1093	2014-10-01	21/10/14	20	Gate	Targeted	12	10	1	No				No		No		No			Yes	Yes	Yes	Yes																									Yes
1094	2014-10-01	21/10/14	20	Gate	Targeted	10	8	4	No				No		Yes	Health worker, Business woman	Yes	Hand washing		Yes	Yes	Yes	Yes	Yes	Correct																							Yes
1095	2014-10-01	21/10/14	20	Gate	Targeted	7	7	1	No				No		No		Yes	Spraying and Hand washing		Yes	Yes	Yes	Yes	Yes	Correct	Yes	Correct			Yes		Yes	Yes	Yes	Yes	Yes	Yes	Burn	Yes	Chlorine	Yes		Yes		Yes	No		Yes
1096	2014-10-01	21/10/14	20	Gate	Targeted	1	1	6	No				No		No		Yes	Spraying and Hand washing		Yes	Yes	Yes	Yes	Yes	Correct	Yes	Correct			Yes		Yes	Yes	Yes	Yes	Yes	Yes	Burn	Yes	Chlorine	Yes		Yes		Yes	No		Yes
1097	2014-10-06	21/10/14	15	Gate	Targeted	18	17	1	No				No		Yes	Immigration Officer, constructor, Health worker, House wife	Yes	Spraying and Hand washing		Yes	Yes	Yes	Yes	Yes	Correct	Yes	Correct			Yes		Yes	Yes	Yes	Yes	Yes	Yes	Burn	Yes	Chlorine	Yes		Yes		Yes	No		Yes
1098	2014-10-06	21/10/14	15	Gate	Targeted	4	4	1	No				No		No		Yes			Yes	Yes	Yes	Yes
1099	16/10/14	21/10/14	5	Gate	Targeted	5	5	1	No				No		No		Yes	Hand washing and Cleaning		Yes	Yes	Yes	Yes	Yes	Correct	Yes	Correct
1101	16/10/14	21/10/14	5	Gate	Targeted	6	5	1	No				No		No		Yes	prevention		Yes	Yes	Yes	Yes	Yes	Correct	Yes	Correct			Yes		Yes	Yes	Yes	Yes	Yes	Yes	Burn	Yes	Chlorine	Yes		Yes		Yes	No		Yes
1102	16/10/14	21/10/14	5	Gate	Targeted	8	7	1	No				No		Yes	Farmer	Yes	Hand washing		Yes	Yes	Yes	Yes	Yes	Correct
1103	15/10/14	21/10/14	6	Gate	Targeted	4	4	1	No				No		No		Yes	Hand washing		Yes	Yes	Yes	Yes	Yes	No correct
1104	15/10/14	21/10/14	6	Gate	Targeted	7	7	1	No				No		No		No			Yes	Yes	Yes	Yes
1105	15/10/14	21/10/14	6	Gate	Targeted	4	4	7	No				No		No		No			Yes	Yes	Yes	Yes
1106	15/10/14	21/10/14	6	Gate	Targeted	9	8	1	No				No		No		Yes	Hand washing		Yes	Yes	Yes	Yes	Yes	Correct
1107	29/09/14	21/10/14	22	Gate	Targeted	4	4	1	No				No		No		Yes	Care for the sick		Yes	Yes	Yes	Yes	Yes	Correct	Yes	Correct			Yes		Yes	Yes	Yes	Yes	Yes	Yes	Burn	Yes	Chlorine	Yes		Yes		Yes	No		Yes
1108	17/09/14	21/10/14	34	Gate	Targeted	6	6	1	No				No		No		No			Yes	Yes	Yes	Yes
1109	17/09/14	21/10/14	34	Gate	Targeted	6	6	1	No				No		No		Yes	Hand washing		Yes	Yes	Yes	Yes	Yes	Correct
1110	17/09/14	21/10/14	34	Gate	Targeted	10	10	1	No				No		No		Yes	Hand washing		Yes	Yes	Yes	Yes	Yes	Correct
1111	17/09/14	21/10/14	34	Gate	Targeted	11	8	1	No				No		Yes	House wife	Yes	Hand washing		Yes	Yes	Yes	Yes	Yes	Correct
1112	17/09/14	21/10/14	34	Gate	Targeted	7	7	1	No				No		No		Yes	Hand washing		Yes	Yes	Yes	Yes	Yes	Correct
1113	17/09/14	21/10/14	34	Gate	Targeted	5	5	1	No				No		No		Yes	Hand washing		Yes	Yes	Yes	Yes	Yes	Correct
1114	17/09/14	21/10/14	34	Gate	Targeted	4	4	6	No				No		No		No			Yes	Yes	Yes	Yes
1116	2014-10-10	21/10/14	11	Gate	Targeted	6	6	1	No				No		No		Yes	Hand washing		Yes	Yes	Yes	Yes	Yes	No correct	Yes	No correct
1118	2014-10-10	21/10/14	11	Gate	Targeted	2	1	1	No				No		Yes	Builder	No			Yes	Yes	Yes	Yes
1119	2014-10-11	21/10/14	10	Gate	Targeted	4	4	7	No				No		No		No			Yes	Yes	Yes	Yes
1121	2014-10-11	21/10/14	10	Gate	Targeted	8	1	1	No				No		Yes	Farmer and House wife	No			Yes	Yes	Yes	Yes
1122	2014-10-11	21/10/14	10	Gate	Targeted	3	3	5	No				No		No		No			Yes	Yes	Yes	Yes
1123	2014-10-07	21/10/14	14	Gate	Targeted	4	4	1	No				No		No		No			Yes	Yes	Yes	Yes
1124	16/10/14	21/10/14	5	Mass Distribution	Mass Distribution	6	6	5	No				No		No		Yes	Hand washing and Cleaning		Yes	Yes	Yes	Yes	Yes	Correct	Yes	Correct
1125	17/10/14	21/10/14	4	Mass Distribution	Mass Distribution	4	4	5	No				No		No		Yes	Hand washing and Cleaning		Yes	Yes	Yes	Yes	Yes	No correct	Yes	No correct
1126	17/10/14	21/10/14	4	Mass Distribution	Mass Distribution	10	10	1	No				No		No		Yes	Hand washing and Cleaning		Yes	Yes	Yes	Yes	Yes	Correct	Yes	Correct
1127	17/10/14	21/10/14	4	Mass Distribution	Mass Distribution	4	4	6	No				No		No		Yes	Hand washing and Cleaning		Yes	Yes	Yes	Yes	Yes	Correct	Yes	No correct
1128	17/10/14	21/10/14	4	Mass Distribution	Mass Distribution	5	5	6	No				No		No		Yes	Hand washing and Cleaning		Yes	Yes	Yes	Yes	Yes	Correct	Yes	Correct
1129	17/10/14	21/10/14	4	Mass Distribution	Mass Distribution	4	4	4	No				No		No		Yes	Hand washing and Cleaning		Yes	Yes	Yes	Yes	Yes	Correct	Yes	Correct
1130	17/10/14	21/10/14	4	Mass Distribution	Mass Distribution	4	4	4	No				No		No		Yes	Hand washing and Cleaning		Yes	Yes	Yes	Yes	Yes	Correct	Yes	Correct
1131	17/10/14	21/10/14	4	Mass Distribution	Mass Distribution	13	13	1	No				No		No		Yes	Hand washing and Cleaning		Yes	Yes	Yes	Yes	Yes	No correct	Yes	No correct
1132	17/10/14	21/10/14	4	Mass Distribution	Mass Distribution	3	3	12	No				No		No		Yes	Hand washing and Cleaning		Yes	Yes	Yes	Yes	Yes	Correct	Yes	Correct
1133	17/10/14	21/10/14	4	Mass Distribution	Mass Distribution	3	3	4	No				No		No		Yes	Hand washing and Cleaning		Yes	Yes	Yes	Yes	Yes	Correct	Yes	Correct
1134	17/10/14	21/10/14	4	Mass Distribution	Mass Distribution	4	4	10	No				No		No		No			Yes	Yes	Yes	Yes
1135	17/10/14	21/10/14	4	Mass Distribution	Mass Distribution	5	5	5	No				No		No		Yes	Hand washing and Cleaning		Yes	Yes	Yes	Yes	Yes	No correct	Yes	No correct
1136	16/10/14	21/10/14	5	Mass Distribution	Mass Distribution	8	8	5	No				No		No		No			Yes	Yes	Yes	Yes
1137	16/10/14	21/10/14	5	Mass Distribution	Mass Distribution	5	5	4	No				No		No		No			Yes	Yes	Yes	Yes
1138	16/10/14	21/10/14	5	Mass Distribution	Mass Distribution	4	4	6	No				No		No		Yes	Hand washing and Cleaning		Yes	Yes	Yes	Yes	Yes	Correct	Yes	Correct
1139	16/10/14	21/10/14	5	Mass Distribution	Mass Distribution	16	16	1	No				No		No		Yes	Hand washing and Cleaning		Yes	Yes	Yes	Yes	Yes	No correct	Yes	No correct
1140	16/10/14	21/10/14	5	Mass Distribution	Mass Distribution	10	10	1	No				No		No		No			Yes	Yes	Yes	Yes
1141	16/10/14	21/10/14	5	Mass Distribution	Mass Distribution	6	6	4	No				No		No		No			Yes	Yes	Yes	Yes
1142	16/10/14	21/10/14	5	Mass Distribution	Mass Distribution	7	7	1	No				No		No		No			Yes	Yes	Yes	Yes
1143	16/10/14	21/10/14	5	Mass Distribution	Mass Distribution	5	5	8	No				No		No		No			Yes	Yes	Yes	Yes
1144	16/10/14	21/10/14	5	Mass Distribution	Mass Distribution	7	7	10	No				No		No		No			Yes	Yes	Yes	Yes
1145	16/10/14	21/10/14	5	Mass Distribution	Mass Distribution	6	6	6	No				No		No		No			Yes	Yes	Yes	Yes
1146	16/10/14	21/10/14	5	Mass Distribution	Mass Distribution	4	4	13	No				No		No		Yes	Hand washing and Cleaning		Yes	Yes	Yes	Yes	Yes	Correct	Yes	Correct
1147	13/10/14	21/10/14	8	Gate	Targeted	3	3	3	No				No		No		Yes	Hand washing		Yes	Yes	Yes	Yes	Yes	Correct
1148	18/10/14	2014-10-22	4	Mass Distribution	Mass Distribution	10	5	1	No				No		No		No			Yes	Yes	Yes	Yes																									Yes
1149	18/10/14	2014-10-22	4	Mass Distribution	Mass Distribution	3	3	6	No				No		No		No			Yes	Yes	Yes	Yes																									Yes
1150	15/10/14	2014-10-22	7	Gate	Targeted	5	5	1	No				No		No		Yes	Hand washing		Yes	Yes	Yes	Yes	Yes	Correct																					No		Yes
1151	15/10/14	2014-10-22	7	Gate	Targeted	10	10	1	No				No		No		Yes	Hand washing		Yes	Yes	Yes	Yes	Yes	Correct																					No		Yes
1152	14/10/14	2014-10-22	8	Gate	Targeted	15	15	1	No				No		No		Yes	Hand washing		Yes	Yes	Yes	Yes	Yes	Correct																					No		Yes
1153	14/10/14	2014-10-22	8	Gate	Targeted	2	2	4	No				No		No		Yes	Hand washing		Yes	Yes	Yes	Yes	Yes	Correct																					No		Yes
1154	14/10/14	2014-10-22	8	Gate	Targeted	10	10	1	No				No		No		No			Yes	Yes	Yes	Yes																									Yes
1155	2014-10-07	2014-10-22	15	Gate	Targeted	10	10	1	No				No		No		Yes	Hand washing		Yes	Yes	Yes	Yes	Yes	Correct
1156	2014-10-07	2014-10-22	15	Gate	Targeted	10	9	1	No				No		No		No			Yes	Yes	Yes	Yes
1157	2014-10-08	2014-10-22	14	Gate	Targeted	12	12	2	No				No		No		No			Yes	Yes	Yes	Yes
1158	2014-10-08	2014-10-22	14	Gate	Targeted	20	16	1	No				No		Yes	House wife, Child	Yes	prevention		Yes	Yes	Yes	Yes	Yes	Correct	Yes	Correct			Yes		Yes	Yes	Yes	Yes	Yes	Yes	Burn	Yes	Chlorine	Yes		Yes		Yes	No		Yes
1159	2014-10-10	2014-10-22	12	Gate	Targeted	8	7	10	No				No		No		No			Yes	Yes	Yes	Yes
1160	2014-10-12	2014-10-22	10	Gate	Targeted	9	8	1	No				No		No		No			Yes	Yes	Yes	Yes
1161	2014-10-12	2014-10-22	10	Gate	Targeted	5	5	1	No				No		No		No			Yes	Yes	Yes	Yes
1162	2014-10-09	2014-10-22	13	Gate	Targeted	9	7	1	No				No		Yes	Nurse, Student	Yes	prevention		Yes	Yes	Yes	Yes	Yes	Correct	Yes	No correct			Yes		Yes	Yes	Yes	Yes	Yes	Yes	Burn	Yes	Chlorine	Yes		Yes		Yes	No		Yes
1163	2014-10-09	2014-10-22	13	Gate	Targeted	7	7	8	No				No		No		Yes	Hand washing and Cleaning		Yes	Yes	Yes	Yes	Yes	Correct	Yes	Correct
1164	2014-10-09	2014-10-22	13	Gate	Targeted	15	14	1	No				No		No		Yes	Hand washing		Yes	Yes	Yes	Yes	Yes	No correct
1165	2014-09-10	2014-10-22	42	Gate	Targeted	12	12	1	No				No		Yes		Yes	Hand washing and Cleaning		Yes	Yes	Yes	Yes	Yes	Correct	Yes	Correct
1166	2014-10-09	2014-10-22	13	Gate	Targeted	7	6	4	No				No		Yes	Business woman	Yes	prevention		Yes	Yes	Yes	Yes	Yes	No correct	Yes	No correct			Yes		Yes	Yes	Yes	Yes	Yes	Yes	Burn	Yes	Chlorine	Yes		Yes		Yes	No		Yes
1168	2014-10-08	2014-10-22	14	Gate	Targeted	12	12	1	No				No		No		Yes	Hand washing and Cleaning		Yes	Yes	Yes	Yes	Yes	Correct	Yes	Correct
1169	2014-10-08	2014-10-22	14	Gate	Targeted	12	12	1	No				No		No		Yes	prevention		Yes	Yes	Yes	Yes	Yes	Correct	Yes	Correct			Yes		Yes	Yes	Yes	Yes	Yes	Yes	Burn	Yes	Chlorine	Yes		Yes		Yes	No		Yes
1170	13/10/14	2014-10-22	9	Gate	Targeted	7	6	2	No				No		Yes	Farmer	Yes	prevention		Yes	Yes	Yes	Yes	Yes	Correct	Yes	Correct			Yes		Yes	Yes	Yes	Yes	Yes	Yes	Burn	Yes	Chlorine	Yes		Yes		Yes	No		Yes
1171	14/10/14	2014-10-22	8	Gate	Targeted	11	11	1	No				No		No		No			Yes	Yes	Yes	Yes
1172	18/10/14	2014-10-22	4	Mass Distribution	Mass Distribution	14	14	1	No				No		No		Yes	Hand washing		Yes	Yes	Yes	Yes	Yes	Correct																							Yes
1173	18/10/14	2014-10-22	4	Mass Distribution	Mass Distribution	5	5	1	No				No		No		No			Yes	Yes	Yes	Yes																									Yes
1174	18/10/14	2014-10-22	4	Mass Distribution	Mass Distribution	7	7	1	No				No		No		No			Yes	Yes	Yes	Yes																									Yes
1175	18/10/14	2014-10-22	4	Mass Distribution	Mass Distribution	8	8	1	No				No		No		Yes	Hand washing		Yes	Yes	Yes	Yes	Yes	Correct																							Yes
1176	19/10/14	2014-10-22	3	Mass Distribution	Mass Distribution	6	6	5	No				No		No		Yes	Hand washing		Yes	Yes	Yes	Yes	Yes	Correct																							Yes
1177	19/10/14	2014-10-22	3	Mass Distribution	Mass Distribution	5	5	6	No				No		No		Yes	Hand washing		Yes	Yes	Yes	Yes	Yes	Correct																							Yes
1178	19/10/14	2014-10-22	3	Mass Distribution	Mass Distribution	4	4	4	No				No		No		No			Yes	Yes	Yes	Yes
1179	19/10/14	2014-10-22	3	Mass Distribution	Mass Distribution	20	20	1	No				No		No		Yes	Hand washing and Cleaning		Yes	Yes	Yes	Yes	Yes	No correct	Yes	No correct
1180	2014-10-07	2014-10-22	15	Mass Distribution	Mass Distribution	5	5	1	No				No		No		No			Yes	Yes	Yes	Yes
1181	16/10/14	2014-10-22	6	Mass Distribution	Mass Distribution	10	10	3	No				No		No		No			Yes	Yes	Yes	Yes
1182	16/10/14	2014-10-22	6	Mass Distribution	Mass Distribution	5	5	1	No				No		No		No			Yes	Yes	Yes	Yes
1183	16/10/14	2014-10-22	6	Mass Distribution	Mass Distribution	2	2	1	No				No		No		No			Yes	Yes	Yes	Yes
1184	16/10/14	2014-10-22	6	Mass Distribution	Mass Distribution	10	10	6	No				No		No		No			Yes	Yes	Yes	Yes
1185	16/10/14	2014-10-22	6	Mass Distribution	Mass Distribution	8	8	2	No				No		No		No			Yes	Yes	Yes	Yes
1186	16/10/14	2014-10-22	6	Mass Distribution	Mass Distribution	5	5	6	No				No		No		No			Yes	Yes	Yes	Yes
1187	16/10/14	2014-10-22	6	Mass Distribution	Mass Distribution	5	5	1	No				No		No		No			Yes	Yes	Yes	Yes
1188	16/10/14	2014-10-22	6	Mass Distribution	Mass Distribution	5	5	6	No				No		No		No			Yes	Yes	Yes	Yes
1189	16/10/14	2014-10-22	6	Mass Distribution	Mass Distribution	4	4	6	No				No		No		Yes	Hand washing and Cleaning		Yes	Yes	Yes	Yes	Yes	No correct	Yes	Correct
1190	16/10/14	23/10/14	7	Mass Distribution	Mass Distribution	8	8	1	No				No		No		No			Yes	Yes	Yes	Yes
1191	16/10/14	23/10/14	7	Mass Distribution	Mass Distribution	8	8	7	No				No		No		Yes	Hand washing		Yes	Yes	Yes	Yes	Yes	Correct
1192	16/10/14	23/10/14	7	Mass Distribution	Mass Distribution	3	3	6	No				No		No		Yes	Hand washing and Cleaning		Yes	Yes	Yes	Yes	Yes	Correct	Yes	Correct
1193	16/10/14	23/10/14	7	Mass Distribution	Mass Distribution	6	6	1	No				No		No		Yes	Hand washing and Cleaning		Yes	Yes	Yes	Yes	Yes	No correct	Yes	No correct
1194	16/10/14	23/10/14	7	Mass Distribution	Mass Distribution	4	4	8	No				No		No		Yes	Hand washing and Cleaning		Yes	Yes	Yes	Yes	Yes	No correct	Yes	No correct
1195	16/10/14	23/10/14	7	Mass Distribution	Mass Distribution	18	18	4	No				No		No		Yes	Hand washing and Cleaning		Yes	Yes	Yes	Yes	Yes	No correct	Yes	No correct
1196	16/10/14	23/10/14	7	Mass Distribution	Mass Distribution	6	6	1	No				No		No		No			Yes	Yes	Yes	Yes
1197	16/10/14	23/10/14	7	Mass Distribution	Mass Distribution	4	4	7	No				No		No		No			Yes	Yes	Yes	Yes
1198	18/10/14	23/10/14	5	Mass Distribution	Mass Distribution	7	7	1	No				No		No		No			Yes	Yes	Yes	Yes
1199	18/10/14	23/10/14	5	Mass Distribution	Mass Distribution	7	7	1	No				No		No		No			Yes	Yes	Yes	Yes
1200	18/10/14	23/10/14	5	Mass Distribution	Mass Distribution	4	4	9	No				No		No		Yes	Hand washing and Cleaning		Yes	Yes	Yes	Yes	Yes	Correct	Yes	No correct
1201	18/10/14	23/10/14	5	Mass Distribution	Mass Distribution	5	5	6	No				No		No		No			Yes	Yes	Yes	Yes
1202	18/10/14	23/10/14	5	Mass Distribution	Mass Distribution	4	4	7	No				No		No		Yes	Hand washing and Cleaning		Yes	Yes	Yes	Yes	Yes	No correct	Yes	No correct
1203	18/10/14	23/10/14	5	Mass Distribution	Mass Distribution	4	4	8	No				No		Yes	Teacher, Student (2)	Yes	Hand washing and Cleaning		Yes	Yes	Yes	Yes	Yes	Correct	Yes	Correct
1204	19/10/14	23/10/14	4	Mass Distribution	Mass Distribution	15	15	1	No				No		No		No			Yes	Yes	Yes	Yes
1205	19/10/14	23/10/14	4	Mass Distribution	Mass Distribution	4	4	5	No				No		No		No			Yes	Yes	Yes	Yes
1206	19/10/14	23/10/14	4	Mass Distribution	Mass Distribution	8	8	1	No				No		No		Yes	Hand washing and Cleaning		Yes	Yes	Yes	Yes	Yes	Correct	Yes	Correct
1207	19/10/14	23/10/14	4	Mass Distribution	Mass Distribution	3	3	4	No				No		No		Yes	Hand washing and Cleaning		Yes	Yes	Yes	Yes	Yes	No correct	Yes	No correct
1208	19/10/14	23/10/14	4	Mass Distribution	Mass Distribution	3	3	5	No				No		No		Yes	Hand washing and Cleaning		Yes	Yes	Yes	Yes	Yes	Correct	Yes	No correct
1209	18/10/14	23/10/14	5	Mass Distribution	Mass Distribution	5	5	4	No				No		No		Yes	Hand washing		Yes	No	Yes	Yes	Yes	Correct																					No		Yes
1210	18/10/14	23/10/14	5	Mass Distribution	Mass Distribution	9	10	3	No				No		No		No			Yes	Yes	Yes	Yes																									Yes
1211	18/10/14	23/10/14	5	Mass Distribution	Mass Distribution	4	4	9	No				No		No		Yes	Hand washing		Yes	Yes	Yes	Yes	Yes	Correct																					No		Yes
1212	18/10/14	23/10/14	5	Mass Distribution	Mass Distribution	4	4	4	No				No		No		No			Yes	Yes	Yes	Yes																							No		Yes
1213	18/10/14	23/10/14	5	Mass Distribution	Mass Distribution	7	7	1	No				No		No		Yes	Hand washing		Yes	No	Yes	Yes																							No		Yes
1214	18/10/14	23/10/14	5	Mass Distribution	Mass Distribution	9	9	1	No				No		No		Yes	Hand washing		Yes	Yes	Yes	Yes	Yes	Correct																					No		Yes
1215	18/10/14	23/10/14	5	Mass Distribution	Mass Distribution	10	10	1	No				No		No		Yes	Hand washing		Yes	Yes	Yes	Yes	Yes	Correct																					No		Yes
1216	18/10/14	23/10/14	5	Mass Distribution	Mass Distribution	7	7	1	No				No		No		Yes	Hand washing		Yes	Yes	Yes	Yes																							No		Yes
1217	18/10/14	23/10/14	5	Mass Distribution	Mass Distribution	3	3	1	No				No		No		Yes	Hand washing		Yes	Yes	Yes	Yes	Yes	Correct																					No		Yes
1218	18/10/14	23/10/14	5	Mass Distribution	Mass Distribution	8	8	6	No				No		No		No			Yes	No	Yes	Yes																									Yes
1219	18/10/14	23/10/14	5	Mass Distribution	Mass Distribution	13	13	1	No				No		No		Yes	Hand washing		Yes	Yes	Yes	Yes	Yes	Correct																					No		Yes
1220	19/10/14	23/10/14	4	Mass Distribution	Mass Distribution	16	16	1	No				No		No		Yes	Hand washing		Yes	Yes	Yes	Yes	Yes	Correct
1221	19/10/14	23/10/14	4	Mass Distribution	Mass Distribution	4	4	5	No				No		No		Yes	Hand washing		Yes	Yes	Yes	Yes	Yes	Correct
1222	19/10/14	23/10/14	4	Mass Distribution	Mass Distribution	5	5	6	No				No		No		Yes	Hand washing and Cleaning		Yes	Yes	Yes	Yes	Yes	Correct	Yes	No correct
1223	19/10/14	23/10/14	4	Mass Distribution	Mass Distribution	5	5	8	No				No		No		Yes	Hand washing		Yes	Yes	Yes	Yes	Yes	No correct
1224	19/10/14	23/10/14	4	Mass Distribution	Mass Distribution	5	5	3	No				No		No		Yes	Hand washing		Yes	Yes	Yes	Yes	Yes	No correct
1225	19/10/14	23/10/14	4	Mass Distribution	Mass Distribution	9	9	2	No				No		No		Yes	Hand washing		Yes	Yes	Yes	Yes	Yes	Correct
1226	19/10/14	23/10/14	4	Mass Distribution	Mass Distribution	5	5	9	No				No		No		Yes	Hand washing		Yes	Yes	Yes	Yes	Yes	Correct
1227	19/10/14	23/10/14	4	Mass Distribution	Mass Distribution	7	7	1	No				No		No		Yes	Hand washing		Yes	Yes	Yes	Yes	Yes	No correct
1228	19/10/14	23/10/14	4	Mass Distribution	Mass Distribution	10	10	6	No				No		No		Yes	Hand washing		Yes	Yes	Yes	Yes	Yes	Correct
1229	19/10/14	23/10/14	4	Mass Distribution	Mass Distribution	5	6	1	No				No		No		Yes	Hand washing		Yes	Yes	Yes	Yes	Yes	Correct
1230	16/10/14	23/10/14	7	Mass Distribution	Mass Distribution	5	2	3	No				No		No		No			Yes	Yes	Yes	Yes
1231	16/10/14	23/10/14	7	Mass Distribution	Mass Distribution	1	1	5	No				No		No		No			Yes	Yes	Yes	Yes
1232	16/10/14	23/10/14	7	Mass Distribution	Mass Distribution	6	6	1	No				No		No		No			Yes	Yes	Yes	Yes
1233	16/10/14	23/10/14	7	Mass Distribution	Mass Distribution	5	5	5	No				No		No		No			Yes	Yes	Yes	Yes
1234	16/10/14	23/10/14	7	Mass Distribution	Mass Distribution	7	7	1	No				No		No		No			Yes	Yes	Yes	Yes
1235	16/10/14	23/10/14	7	Mass Distribution	Mass Distribution	8	8	1	No				No		No		Yes	Hand washing and Cleaning		Yes	Yes	Yes	Yes	Yes	Correct	Yes	Correct
1236	16/10/14	23/10/14	7	Mass Distribution	Mass Distribution	8	8	1	No				No		No		No			Yes	Yes	Yes	Yes
1237	16/10/14	23/10/14	7	Mass Distribution	Mass Distribution	4	4	4	No				No		No		No			Yes	Yes	Yes	Yes
1238	18/10/14	23/10/14	5	Mass Distribution	Mass Distribution	8	8	4	No				No		No		No			Yes	Yes	Yes	Yes
1239	18/10/14	23/10/14	5	Mass Distribution	Mass Distribution	9	9	5	No				No		No		No			Yes	Yes	Yes	Yes
1240	18/10/14	23/10/14	5	Mass Distribution	Mass Distribution	5	5	3	No				No		No		No			Yes	Yes	Yes	Yes
1241	18/10/14	23/10/14	5	Mass Distribution	Mass Distribution	16	16	1	No				No		No		No			Yes	Yes	Yes	Yes
1242	18/10/14	23/10/14	5	Mass Distribution	Mass Distribution	6	6	3	No				No		No		Yes	Hand washing and Cleaning		Yes	Yes	Yes	Yes
1243	18/10/14	23/10/14	5	Mass Distribution	Mass Distribution	9	9	1	No				No		No		No			Yes	Yes	Yes	Yes
1244	18/10/14	23/10/14	5	Mass Distribution	Mass Distribution	5	5	1	No				No		No		No			Yes	Yes	Yes	Yes
1245	18/10/14	23/10/14	5	Mass Distribution	Mass Distribution	10	10	2	No				No		No		No			Yes	Yes	Yes	Yes
1246	18/10/14	23/10/14	5	Mass Distribution	Mass Distribution	5	5	4	No				No		No		No			Yes	Yes	Yes	Yes
1247	18/10/14	23/10/14	5	Mass Distribution	Mass Distribution	7	7	3	No				No		No		No			Yes	Yes	Yes	Yes
1248	18/10/14	23/10/14	5	Mass Distribution	Mass Distribution	8	8	7	No				No		No		No			Yes	Yes	Yes	Yes
1249	18/10/14	23/10/14	5	Mass Distribution	Mass Distribution	5	5	4	No				No		No		No			Yes	Yes	Yes	Yes
1250	18/10/14	23/10/14	5	Mass Distribution	Mass Distribution	5	5	2	No				No		No		No			Yes	Yes	Yes	Yes
1251	18/10/14	23/10/14	5	Mass Distribution	Mass Distribution	3	3	2	No				No		No		No			Yes	Yes	Yes	Yes
1252	18/10/14	24/10/14	6	Mass Distribution	Mass Distribution	4	4	4	No				No		No		Yes	Hand washing and Cleaning		Yes	Yes	Yes	Yes	Yes	Correct	Yes	Correct																			No		Yes
1253	18/10/14	24/10/14	6	Mass Distribution	Mass Distribution	9	9	4	No				No		No		Yes	Hand washing and Cleaning		Yes	No	Yes	Yes	Yes	Correct																					No		Yes
1254	18/10/14	24/10/14	6	Mass Distribution	Mass Distribution	11	11	1	No				No		No		Yes			Yes	Yes	Yes	Yes	Yes	Correct																					No		Yes
1255	18/10/14	24/10/14	6	Mass Distribution	Mass Distribution	10	10	10	No				No		No		Yes			Yes	Yes	Yes	Yes	Yes	Correct																					No		Yes
1256	18/10/14	24/10/14	6	Mass Distribution	Mass Distribution	10	10	1	No				No		No		Yes			Yes	No	Yes	Yes	Yes	Correct																					No		Yes
1257	18/10/14	24/10/14	6	Mass Distribution	Mass Distribution	22	21	1	No				No		No		Yes			Yes	Yes	Yes	Yes	Yes	Correct																					No		Yes
1258	18/10/14	24/10/14	6	Mass Distribution	Mass Distribution	10	10	1	No				No		No		Yes			Yes	Yes	Yes	Yes	Yes	Correct	Yes	Correct
1259	18/10/14	24/10/14	6	Mass Distribution	Mass Distribution	4	4	12	No				No		No		Yes			Yes	Yes	Yes	Yes
1260	18/10/14	24/10/14	6	Mass Distribution	Mass Distribution	5	5	8	No				No		No		Yes			Yes	Yes	Yes	Yes
1261	19/10/14	24/10/14	5	Mass Distribution	Mass Distribution	7	7	1	No				No		No		No			Yes	No	Yes	Yes
1262	18/10/14	24/10/14	6	Mass Distribution	Mass Distribution	7	7	7	No				No		No		No			Yes	Yes	Yes	Yes
1263	19/10/14	24/10/14	5	Mass Distribution	Mass Distribution	16	16	1	No				No		No		No			Yes	Yes	Yes	Yes
1264	18/10/14	24/10/14	6	Mass Distribution	Mass Distribution	9	9	8	No				No		No		No			Yes	Yes	Yes	Yes
1265	18/10/14	24/10/14	6	Mass Distribution	Mass Distribution	2	2	6	No				No		No		No	Hand washing and Cleaning		Yes	Yes	Yes	Yes	Yes	Correct	Yes	No correct
1266	18/10/14	24/10/14	6	Mass Distribution	Mass Distribution	5	5	1	No				No		No		No			Yes	No	Yes	Yes
1267	18/10/14	24/10/14	6	Mass Distribution	Mass Distribution	6	6	1	No				No		No		Yes	Hand washing and Cleaning		Yes	Yes	Yes	Yes	Yes	Correct	Yes	No correct
1268	18/10/14	24/10/14	6	Mass Distribution	Mass Distribution	20	20	1	No				No		No		No			Yes	Yes	Yes	Yes
1269	18/10/14	24/10/14	6	Mass Distribution	Mass Distribution	5	5	7	No				No		No		No			Yes	Yes	Yes	Yes
1270	18/10/14	24/10/14	6	Mass Distribution	Mass Distribution	5	5	1	No				No		No		No			Yes	Yes	Yes	Yes
1271	19/10/14	24/10/14	5	Mass Distribution	Mass Distribution	9	9	1	No				No		No		No			Yes	No	Yes	Yes
1272	19/10/14	24/10/14	5	Mass Distribution	Mass Distribution	5	5	3	No				No		No		Yes	Hand washing and Cleaning		Yes	Yes	Yes	Yes	Yes	Correct	Yes	No correct
1273	19/10/14	24/10/14	5	Mass Distribution	Mass Distribution	3	3	6	No				No		No		No			Yes	Yes	Yes	Yes
1274	19/10/14	24/10/14	5	Mass Distribution	Mass Distribution	3	3	1	No				No		No		No			Yes	Yes	Yes	Yes
1275	18/10/14	24/10/14	6	Mass Distribution	Mass Distribution	8	8	4	No				No		No		No			Yes	Yes	Yes	Yes
1276	18/10/14	24/10/14	6	Mass Distribution	Mass Distribution	9	9	10	No				No		No		No			Yes	Yes	Yes	Yes
1277	18/10/14	24/10/14	6	Mass Distribution	Mass Distribution	4	4	6	No				No		No		Yes	Hand washing and Cleaning		Yes	Yes	Yes	Yes	Yes	No correct	Yes	Correct
1278	18/10/14	24/10/14	6	Mass Distribution	Mass Distribution	5	5	2	No				No		No		Yes			Yes	Yes	Yes	Yes
1279	18/10/14	24/10/14	6	Mass Distribution	Mass Distribution	10	10	10	No				No		No		Yes			Yes	Yes	Yes	Yes
1280	18/10/14	24/10/14	6	Mass Distribution	Mass Distribution	3	3	6	No				No		No		Yes	Hand washing		Yes	Yes	Yes	Yes	Yes	Correct
1281	18/10/14	24/10/14	6	Mass Distribution	Mass Distribution	20	20	1	No				No		No		Yes	Hand washing		Yes	Yes	Yes	Yes	Yes	Correct
1282	18/10/14	24/10/14	6	Mass Distribution	Mass Distribution	3	3	10	No				No		No		No			Yes	Yes	Yes	Yes
1283	18/10/14	24/10/14	6	Mass Distribution	Mass Distribution	14	14	8	No				No		No		Yes	Hand washing		Yes	Yes	Yes	Yes	Yes	No correct
1284	18/10/14	24/10/14	6	Mass Distribution	Mass Distribution	6	6	2	No				No		No		Yes	Hand washing		Yes	Yes	Yes	Yes	Yes	Correct
1285	18/10/14	24/10/14	6	Mass Distribution	Mass Distribution	10	10	1	No				No		No		Yes	Hand washing		Yes	Yes	Yes	Yes	Yes	Correct
1286	18/10/14	24/10/14	6	Mass Distribution	Mass Distribution	7	7	9	No				No		No		Yes	Hand washing		Yes	Yes	Yes	Yes	Yes	Correct
1287	18/10/14	24/10/14	6	Mass Distribution	Mass Distribution	7	7	1	No				No		No		Yes	Hand washing		Yes	Yes	Yes	Yes	Yes	No correct
1288	18/10/14	24/10/14	6	Mass Distribution	Mass Distribution	7	7	4	No				No		No		Yes	Hand washing		Yes	Yes	Yes	Yes	Yes	No correct
1289	18/10/14	24/10/14	6	Mass Distribution	Mass Distribution	9	9	8	No				No		No		Yes	Hand washing		Yes	Yes	Yes	Yes	Yes	Correct
1290	18/10/14	24/10/14	6	Mass Distribution	Mass Distribution	10	10	1	No				No		No		Yes	Hand washing and Cleaning		Yes	Yes	Yes	Yes	Yes	Correct	Yes	No correct
1291	18/10/14	24/10/14	6	Mass Distribution	Mass Distribution	5	5	6	No				No		No		No			Yes	Yes	Yes	Yes
1292	18/10/14	24/10/14	6	Mass Distribution	Mass Distribution	15	15	2	No				No		No		No			Yes	Yes	Yes	Yes
1293	18/10/14	24/10/14	6	Mass Distribution	Mass Distribution	7	7	4	No				No		No		No			Yes	Yes	Yes	Yes
1294	18/10/14	24/10/14	6	Mass Distribution	Mass Distribution	21	21	1	No				No		No		No			Yes	Yes	Yes	Yes
1295	18/10/14	24/10/14	6	Mass Distribution	Mass Distribution	7	7	10	No				No		No		No			Yes	Yes	Yes	Yes
1296	18/10/14	24/10/14	6	Mass Distribution	Mass Distribution	10	10	1	No				No		No		No			Yes	Yes	Yes	Yes
1297	18/10/14	24/10/14	6	Mass Distribution	Mass Distribution	5	5	7	No				No		No		No			Yes	Yes	Yes	Yes
1298	18/10/14	24/10/14	6	Mass Distribution	Mass Distribution	15	15	8	No				No		No		No			Yes	Yes	Yes	Yes
1299	18/10/14	24/10/14	6	Mass Distribution	Mass Distribution	7	7	1	No				No		No		No			Yes	Yes	Yes	Yes
1300	18/10/14	24/10/14	6	Mass Distribution	Mass Distribution	8	8	1	No				No		No		No			Yes	Yes	Yes	Yes
1301	18/10/14	24/10/14	6	Mass Distribution	Mass Distribution	6	6	5	No				No		No		Yes	Hand washing		Yes	Yes	Yes	Yes	Yes	Correct
1302	18/10/14	24/10/14	6	Mass Distribution	Mass Distribution	4	4	1	No				No		No		No			Yes	Yes	Yes	Yes
1303	18/10/14	24/10/14	6	Mass Distribution	Mass Distribution	6	6	10	No				No		No		Yes	Hand washing		Yes	Yes	Yes	Yes
1304	18/10/14	24/10/14	6	Mass Distribution	Mass Distribution	18	18	1	No				No		No		Yes	Hand washing		Yes	Yes	Yes	Yes	Yes	No correct
1305	18/10/14	24/10/14	6	Mass Distribution	Mass Distribution	13	13	6	No				No		No		Yes	Hand washing		Yes	Yes	Yes	Yes	Yes	No correct
1306	18/10/14	24/10/14	6	Mass Distribution	Mass Distribution	6	6	6	No				No		No		No			Yes	Yes	Yes	Yes
1307	18/10/14	24/10/14	6	Mass Distribution	Mass Distribution	9	9	6	No				No		No		No			Yes	Yes	Yes	Yes
1308	18/10/14	24/10/14	6	Mass Distribution	Mass Distribution	10	10	4	No				No		No		Yes	Hand washing		Yes	Yes	Yes	Yes
1309	18/10/14	24/10/14	6	Mass Distribution	Mass Distribution	7	7	1	No				No		No		No			Yes	Yes	Yes	Yes
1310	18/10/14	24/10/14	6	Mass Distribution	Mass Distribution	12	12	1	No				No		No		Yes	Hand washing and Cleaning		Yes	Yes	Yes	Yes	Yes	Correct	Yes	Correct
1311	20/10/14	25/10/14	5	Mass Distribution	Mass Distribution	7	7	9	No				No		No		Yes	Hand washing		Yes	Yes	Yes	Yes	Yes	Correct																					No		Yes
1312	20/10/14	25/10/14	5	Mass Distribution	Mass Distribution	5	5	1	No				No		No		Yes	Hand washing and Cleaning		Yes	Yes	Yes	Yes	Yes	Correct	Yes	Correct																			No		Yes
1313	20/10/14	25/10/14	5	Mass Distribution	Mass Distribution	4	4	4	No				No		No		Yes	Hand washing		Yes	Yes	Yes	Yes	Yes	Correct																					No		Yes
1314	20/10/14	25/10/14	5	Mass Distribution	Mass Distribution	5	5	3	No				No		No		Yes	Hand washing		Yes	Yes	Yes	Yes	Yes	Correct																					No		Yes
1315	20/10/14	25/10/14	5	Mass Distribution	Mass Distribution	11	11	1	No				No		No		Yes	Hand washing		Yes	Yes	Yes	Yes	Yes	Correct																					No		Yes
1316	20/10/14	25/10/14	5	Mass Distribution	Mass Distribution	8	8	5	No				No		No		Yes	Hand washing		Yes	Yes	Yes	Yes	Yes	Correct																					No		Yes
1317	20/10/14	25/10/14	5	Mass Distribution	Mass Distribution	5	5	3	No				No		No		Yes	Hand washing		Yes	Yes	Yes	Yes	Yes	Correct																							Yes
1318	20/10/14	25/10/14	5	Mass Distribution	Mass Distribution	6	6		No				No		No		Yes	Hand washing and Cleaning		Yes	Yes	Yes	Yes	Yes	Correct	Yes	No correct
1319	20/10/14	25/10/14	5	Mass Distribution	Mass Distribution	10	10	1	No				No		No		No			Yes	Yes	Yes	Yes
1320	20/10/14	25/10/14	5	Mass Distribution	Mass Distribution	6	6	4	No				No		No		Yes	Hand washing		Yes	Yes	Yes	Yes	Yes	Correct
1321	20/10/14	25/10/14	5	Mass Distribution	Mass Distribution	11	11	1	No				No		No		Yes	Hand washing		Yes	Yes	Yes	Yes	Yes	Correct
1322	20/10/14	25/10/14	5	Mass Distribution	Mass Distribution	5	5	3	No				No		No		Yes	Hand washing		Yes	Yes	Yes	Yes	Yes	Correct
1323	20/10/14	25/10/14	5	Mass Distribution	Mass Distribution	5	5	5	No				No		No		Yes	Hand washing		Yes	Yes	Yes	Yes	Yes	Correct
1324	20/10/14	25/10/14	5	Mass Distribution	Mass Distribution	5	5	4	No				No		No		Yes	Hand washing		Yes	Yes	Yes	Yes	Yes	Correct
1325	20/10/14	25/10/14	5	Mass Distribution	Mass Distribution	12	12	1	No				No		No		Yes	Hand washing		Yes	Yes	Yes	Yes	Yes	Correct
1326	20/10/14	25/10/14	5	Mass Distribution	Mass Distribution	10	10	1	No				No		No		No			Yes	Yes	Yes	Yes
1327	20/10/14	25/10/14	5	Mass Distribution	Mass Distribution	8	8	5	No				No		No		Yes	Hand washing		Yes	Yes	Yes	Yes	Yes	No correct
1328	20/10/14	25/10/14	5	Mass Distribution	Mass Distribution	8	8	6	No				No		No		Yes	Hand washing		Yes	Yes	Yes	Yes	Yes	No correct
1329	20/10/14	25/10/14	5	Mass Distribution	Mass Distribution	15	15	1	No				No		No		Yes	Hand washing		Yes	Yes	Yes	Yes	Yes	Correct
1330	18/10/14	25/10/14	7	Mass Distribution	Mass Distribution	10	10	1	No				No		No		No			Yes	Yes	Yes	Yes
1331	18/10/14	25/10/14	7	Mass Distribution	Mass Distribution	7	7	8	No				No		No		Yes	Hand washing and Cleaning		Yes	Yes	Yes	Yes	Yes	Correct	Yes	Correct
1332	18/10/14	25/10/14	7	Mass Distribution	Mass Distribution	10	10	1	No				No		No		No			Yes	Yes	Yes	Yes
1333	18/10/14	25/10/14	7	Mass Distribution	Mass Distribution	4	4	1	No				No		No		Yes	Hand washing and Cleaning		Yes	Yes	Yes	Yes	Yes	Correct	Yes	Correct
1334	18/10/14	25/10/14	7	Mass Distribution	Mass Distribution	3	3	1	No				No		No		No			Yes	Yes	Yes	Yes
1335	18/10/14	25/10/14	7	Mass Distribution	Mass Distribution	10	10	1	No				No		No		No			Yes	Yes	Yes	Yes
1336	18/10/14	25/10/14	7	Mass Distribution	Mass Distribution	13	13	1	No				No		No		No			Yes	Yes	Yes	Yes
1337	18/10/14	25/10/14	7	Mass Distribution	Mass Distribution	8	8	1	No				No		No		No			Yes	Yes	Yes	Yes
1338	18/10/14	25/10/14	7	Mass Distribution	Mass Distribution	5	5	1	No				No		No		No			Yes	Yes	Yes	Yes
1339	18/10/14	25/10/14	7	Mass Distribution	Mass Distribution	6	6	7	No				No		No		Yes	Care for the sick		Yes	Yes	Yes	Yes	Yes	Correct	Yes	Correct																		Yes	No		Yes
1340	18/10/14	25/10/14	7	Mass Distribution	Mass Distribution	1	1	6	No				No		No		No			Yes	Yes	Yes	Yes
1342	18/10/14	25/10/14	7	Mass Distribution	Mass Distribution	5	5	1	No				No		No		Yes			Yes	Yes	Yes	Yes	Yes	Correct	Yes	Correct
1343	18/10/14	25/10/14	7	Mass Distribution	Mass Distribution	3	3	1	No				No		No		Yes	Hand washing and Cleaning		Yes	Yes	Yes	Yes	Yes	Correct	Yes	Correct
1344	18/10/14	25/10/14	7	Mass Distribution	Mass Distribution	5	5	1	No				No		No		No			Yes	Yes	Yes	Yes
1345	18/10/14	25/10/14	7	Mass Distribution	Mass Distribution	5	5	1	No				No		No		No			Yes	Yes	Yes	Yes
1346	18/10/14	25/10/14	7	Mass Distribution	Mass Distribution	2	2	7	No				No		No		No			Yes	Yes	Yes	Yes
1347	18/10/14	25/10/14	7	Mass Distribution	Mass Distribution	13	13	1	No				No		No		No			Yes	Yes	Yes	Yes
1348	18/10/14	25/10/14	7	Mass Distribution	Mass Distribution	4	4	1	No				No		No		Yes	Hand washing		Yes	Yes	Yes	Yes
1349	18/10/14	25/10/14	7	Mass Distribution	Mass Distribution	4	4	3	No				No		No		Yes	Hand washing		Yes	Yes	Yes	Yes	Yes	Correct
1350	18/10/14	25/10/14	7	Mass Distribution	Mass Distribution	10	10	11	No				No		No		No			Yes	Yes	Yes	Yes
1351	18/10/14	25/10/14	7	Mass Distribution	Mass Distribution	13	13	1	No				No		No		Yes	Hand washing		Yes	Yes	Yes	Yes	Yes	Correct
1352	18/10/14	25/10/14	7	Mass Distribution	Mass Distribution	8	8	1	No				No		No		No			Yes	Yes	Yes	Yes
1353	18/10/14	25/10/14	7	Mass Distribution	Mass Distribution	9	9	1	No				No		No		Yes	Hand washing		Yes	Yes	Yes	Yes	Yes	Correct
1354	18/10/14	25/10/14	7	Mass Distribution	Mass Distribution	9	9	3	No				No		No		Yes	Hand washing		Yes	Yes	Yes	Yes	Yes	No correct
1355	18/10/14	25/10/14	7	Mass Distribution	Mass Distribution	6	6	1	No				No		No		No			Yes	Yes	Yes	Yes
1356	18/10/14	25/10/14	7	Mass Distribution	Mass Distribution	10	10	1	No				No		No		Yes	Hand washing and Cleaning		Yes	Yes	Yes	Yes	Yes	Correct	Yes	No correct
1357	18/10/14	25/10/14	7	Mass Distribution	Mass Distribution	9	9	1	No				No		No		No			Yes	Yes	Yes	Yes
1358	18/10/14	25/10/14	7	Mass Distribution	Mass Distribution	15	15	4	No				No		No		No			Yes	Yes	Yes	Yes
1359	18/10/14	25/10/14	7	Mass Distribution	Mass Distribution	7	7	1	No				No		No		Yes	Hand washing		Yes	Yes	Yes	Yes	Yes	No correct
1360	18/10/14	25/10/14	7	Mass Distribution	Mass Distribution	6	6	1	No				No		No		No			Yes	Yes	Yes	Yes
1361	18/10/14	25/10/14	7	Mass Distribution	Mass Distribution	10	10	2	No				No		No		Yes	Hand washing		Yes	Yes	Yes	Yes	Yes	Correct
1362	18/10/14	25/10/14	7	Mass Distribution	Mass Distribution	12	12	1	No				No		No		Yes	Hand washing and Cleaning		Yes	Yes	Yes	Yes	Yes	Correct	Yes	No correct
1363	18/10/14	25/10/14	7	Mass Distribution	Mass Distribution	11	11	1	No				No		No		Yes	Hand washing		Yes	Yes	Yes	Yes	Yes	Correct
1366	18/10/14	25/10/14	7	Mass Distribution	Mass Distribution	5	5	3	No				No		Yes	Driver	Yes	Spraying and Hand washing		Yes	Yes	Yes	Yes	Yes	Correct	Yes	Correct			Yes	Yes	Yes	Yes	Yes	Yes	Yes	Yes	Burn			Yes		Yes		Yes	No		Yes
1367	18/10/14	25/10/14	7	Mass Distribution	Mass Distribution	5	4	1	No				No		Yes	Driver	No			Yes	Yes	Yes	Yes
1368	18/10/14	25/10/14	7	Mass Distribution	Mass Distribution	6	6	1	No				No		No		No			Yes	Yes	Yes	Yes
1369	18/10/14	25/10/14	7	Mass Distribution	Mass Distribution	5	5	5	No				No		No		No			Yes	Yes	Yes	Yes
1370	2014-10-18	25/10/14	7	Mass Distribution	Mass Distribution	2	1	3	No				No		No		Yes	Hand washing		Yes	Yes	Yes	Yes	Yes	No correct
1371	2014-10-18	25/10/14	7	Mass Distribution	Mass Distribution	2	2	1	No				No		No		Yes	Hand washing		Yes	Yes	Yes	Yes	Yes	Correct
1372	2014-10-21	25/10/14	4	Mass Distribution	Mass Distribution	5	5	4	No				No		No		Yes	Hand washing		Yes	Yes	Yes	Yes	Yes	No correct
1373	2014-10-21	25/10/14	4	Mass Distribution	Mass Distribution	5	5	8	No				No		No		Yes	Hand washing		Yes	Yes	Yes	Yes	Yes	No correct
1374	2014-10-21	25/10/14	4	Mass Distribution	Mass Distribution	8	8	1	No				No		No		Yes	Hand washing		Yes	Yes	Yes	Yes	Yes	No correct
1375	2014-10-21	25/10/14	4	Mass Distribution	Mass Distribution	17	17	3	No				No		No		Yes	Hand washing		Yes	Yes	Yes	Yes	Yes	Correct
1376	2014-10-21	25/10/14	4	Mass Distribution	Mass Distribution	7	7	6	No				No		No		No			Yes	Yes	Yes	Yes
1377	2014-10-18	25/10/14	7	Mass Distribution	Mass Distribution	8	8	1	No				No		No		Yes	Hand washing and Cleaning		Yes	Yes	Yes	Yes	Yes	Correct	Yes	No correct
1379	2014-10-18	2014-10-27	9	Mass Distribution	Mass Distribution	8	8	1	No				No		No		Yes	Hand washing		Yes	Yes	Yes	Yes	Yes	No correct
1381	2014-10-18	2014-10-27	9	Mass Distribution	Mass Distribution	3	3	6	No				No		No		Yes	Hand washing		Yes	Yes	Yes	Yes	Yes	No correct
1382	2014-10-18	2014-10-27	9	Mass Distribution	Mass Distribution	15	15	1	No				No		No		Yes	Hand washing		Yes	Yes	Yes	Yes	Yes	Correct
1383	2014-10-18	2014-10-27	9	Mass Distribution	Mass Distribution	7	7	5	No				No		No		Yes	Hand washing		Yes	Yes	Yes	Yes	Yes	No correct
1385	2014-10-18	2014-10-27	9	Mass Distribution	Mass Distribution	5	5	4	No				No		No		No			Yes	Yes	Yes	Yes
1386	2014-10-22	2014-10-27	5	Mass Distribution	Mass Distribution	6	6	3	No				No		No		Yes	Hand washing		Yes	Yes	Yes	Yes	Yes	No correct
1387	2014-10-22	2014-10-27	5	Mass Distribution	Mass Distribution	6	6	2	No				No		No		Yes	Hand washing		Yes	Yes	Yes	Yes	Yes	Correct
1388	2014-10-22	2014-10-27	5	Mass Distribution	Mass Distribution	14	14	2	No				No		No		Yes	Hand washing		Yes	Yes	Yes	Yes	Yes	Correct
509	2014-09-23	2014-09-29	6	Psycho-social	Targeted	4	4						No		No		Yes	prevention		Yes	Yes	Yes	Yes	Yes	Correct	Yes	Correct
567	2014-09-29	2014-10-02	3	case investigation	Targeted	4	4	10					No		No		No			Yes	Yes	Yes	Yes
182	2014-09-13	2014-09-17	4	Health Workers	Health Workers
215	2014-09-05	2014-09-20	15	Gate	Targeted												Yes			Yes	Yes			Yes	Correct	Yes	Correct					Yes	Yes	Yes	Yes	Yes	Yes	Burn	Yes	Chlorine, Surgical Gown	Yes		Yes		Yes	No
220	2014-09-06	2014-09-20	14	Gate	Targeted												Yes			Yes	Yes			Yes	Correct	Yes	Correct					Yes	Yes	Yes	Yes	Yes	Yes	Burn	Yes	Chlorine, Surgical Gown, Mask	Yes		Yes		Yes	No
307	2014-09-18	2014-09-23	5	Health Workers	Health Workers	9	9										Yes			Yes	Yes			Yes	Correct	Yes	Correct			No		Yes	Yes	No	Yes	Yes	No		No		No		No		Yes	No

## Sheet: 1st call_60
			USED THE KIT	USED CHLORINE FOR HANDWASHING	CORRECT SPOONS CHLORINE HAND WASHING	USED CHLORINE FOR CLEANING	CORRECT USE OF SPOON CHLORINE FOR CLEANING	SPRAYED ITEMS OF SICK	DISPOSED ITEM OF DEAD	USED GLOVES	WASHED GLOVES AFTER USE	USED THICK GLOVES	SPRAY SURFACE FOR DISINF	DISINFECTED OUTSIDE BAG	PLACED BAG IN ANOTHER BAG	BURN WASTE	RUNOUT	USED GOWN	USED MASK	DISPOSED GLOVES	USEFUL
ID	Sick Person After receiving the kit	Death in HH after receiving the Kit	used	ch_w	ch_w_c	ch_c	ch_c_c	spray	d	glove	w_glove	thick	disinf	d_bag	place_bag	burn	runout	gown	mask	d_glove	useful
574	Yes	No	1	1	1	1	1	0		0	0	0	0	0	0		0	0	0	1	1
529	Yes	No	1	1	1	1	1	1		1	1	0	1	0	0		0	0	0	1	1
617	Yes	No	1	1	1	1	1	1		1	0	1	1	0	0	1	0	1	1	1	1
594	Yes	No	1	1	1			1		1	0	1	1	1	0	1	0	1	1	1	1
501	Yes	No	1	1	1	1	1	1		1	1		1	1	0	1	0	1	1	1	1
577	Yes	No	1	1	1	1	1	1		1	0	1	1	0	1	1	0	1	1	1	1
535	Yes	No	1	1	0	1	0			1	1	0	1	1	1	1	0	1	1	1	1
445	Yes	No	1	1	1	1	0	1		1	0	1	1	1	1	1	0	1	1	1	1
700	Yes	No	1	1	1	1	1			1	0	1	1	1	1	1	0	1	1	1	1
604	Yes	No	1	1	1	1	1	1	1	1	1	1	1	1	1	1	0	1	1	1	1
961	Yes	No	1	1	1	1	1	1	1	1	1	1	1	1	1	1	0	1	1	1	1
968	Yes	No	1	1	1	1	1	1	1	1	1	1	1	1	1	1	0	1	1	1	1
1380	Yes	Yes	1	1	0	1	0	1	1	1	1	1	1	1	1	1	0	1	1	1	1
1384	Yes	No	1	1	0	1	0	1	1	1	1	1	1	1	1	1	0	1	1	1	1
519	Yes	Yes	1	1	1	1	1	1		1	1	1	1	1	1	1	0	1	1	1	1
568	Yes	No	1	1	1	1	1	1		1	1	1	1	1	1	1	0	1	1	1	1
579	Yes	No	1	1		1		1		1	0	1	1	0	0	1	1	1	1	1	1
583	Yes	No	1	1	1	1	1	1		1	0	1	1	0	1	1	1	1	1	1	1
958	Yes	No	1	1	1	1	1	1	1	1	1	1	1	1	1	1	1	1	1	1	1
959	Yes	No	1	1	1	1	1	1	1	1	1	1	1	1	1	1	1	1	1	1	1
965	Yes	No	1	1	1	1	1	1	1	1	1	1	1	1	1	1	1	1	1	1	1
974	Yes	No	1	1	0	1	0	1	1	1	1	1	1	1	1	1	1	1	1	1	1
794	Yes	No	1	1	1	1	1	1		1	1	1	1	1	1	1	1	1	1	1	1
1084	Yes	No	1	1	1	1	1	1		1	1	1	1	1	1	1	1	1	1	1	1
1100	Yes	No	1	1	1	1	1	1		1	1	1	1	1	1	1	1	1	1	1	1
1167	Yes	No	1	1	1	1	1	1		1	1	1	1	1	1	1	1	1	1	1	1
1365	Yes	No	1	1	0	1	0	1	1	1	1	1	1	1	1	1		1	1	1	1
581	Yes	No	1	1	1	1	0			1										1	1
1341	Yes	No	1	1	1	1	1													1	1
481	Yes	No	1	1	1	1	1	1		1	1	1	1	1	1	1	1	1	1		1
486	Yes	No	1	1	0	1	0			1	0	0	0	0	0			0			1
899	Yes	No	1	1	1	1	0														1
876	Yes	No	1	1	1																1
205	Yes	No	1	1	1	1	1	0		1	1	0	1	1	1	1	0	0	0	0
33	No	Yes	1	1	1	1	1	0	0	0	0	0	0	0	0		0	0	0	0
243	Yes	No	1	1	1	1	1	0		0	0	0	0	0	0		0	0	0	0
497	Yes	No	1	1	1	1	1	1		1	1	0	1	1	0	0	0	0	0	1
61	Yes	No	1	1	1	1	0	0		1	1	0	1	0	0	0	0	0	0	1
218	Yes	No	1	1	1	1	1	1		1	1	1	1	1	1	1	0	0	1	1
228	Yes	Yes	1	1	1	1	1	1		1	1	1	1	1	0	1	0	1	1	1
230	No	Yes	1	1	1	1	1	1		1	1	1	1	1	1	1	0	1	1	1
217	Yes	Yes	1	1	1	1	1	1		1	1	1	1	1	1	1	0	1	1	1
208	Yes	No	1	1	0	1	0	1		1	1	1	1	1	1	1	0	1	1	1
224	No	Yes	1	1	1	1	0	1		1	1	1	1	1	1	1	0	1	1	1
333	Yes	No	1	1	1	1	0	1		1	1	1	1	1	1	1	0	1	1	1
253	Yes	Yes	1	1	1	1	1	0		1	1	1	1	1	1	1	0	1	1	1
199	Yes	No	1	1	1	1	1	0		1	1	1	1	1	1	1	0	1	1	1
235	Yes	No	1	1	1	1	1	0		1	1	1	1	1	1	1	0	1	1	1
267	Yes	Yes	1	1		1		1		1	1	1	1	1	1	0	0	1	1	1
304	Yes	No	1	1	1	1	0	1		1	1	1	1	1	0	1	1	1	1	1
328	Yes	No	1	1	1	1	1	1		1	1	1	1	1	1	1	1	1	1	1
298	No	Yes	1	1	1	1	1	0		1	1	1	1	1	1	1	1	1	1	1
1117	Yes	No	1	1	1	1	1
1364	Yes	No	1	1	1	1	1
1120	Yes	No	1	1	1	1	0
1115	Yes	No	1	1	1
1053	No	Yes	0
530	Yes	No	0
1378	Yes	No	0
266	Yes	Yes
